# Supplementary material for: To be or not to be tetraploid—the impact of marker ploidy on genomic prediction and GWAS of potato
Source: Front Plant Sci. 2024 Jul 30;15:1386837. doi: 10.3389/fpls.2024.1386837 (PMC11319270; doi:10.3389/fpls.2024.1386837)
Supplement: Supplementary file 1 [file DataSheet_1.csv]

	Chr	Pos	SNPdepth
1	ST4.03ch00	302531	15.1794
2	ST4.03ch00	380534	14.8125
3	ST4.03ch00	380694	18.6875
4	ST4.03ch00	430316	6.18519
5	ST4.03ch00	765993	9.3831
6	ST4.03ch00	766099	11.2164
7	ST4.03ch00	794931	10.6632
8	ST4.03ch00	795131	8.35764
9	ST4.03ch00	796551	9.17477
10	ST4.03ch00	796803	7.15972
11	ST4.03ch00	798724	15.8414
12	ST4.03ch00	803785	21.3692
13	ST4.03ch00	803858	36.2535
14	ST4.03ch00	803963	7.74306
15	ST4.03ch00	971920	40.3148
16	ST4.03ch00	982051	21.2975
17	ST4.03ch00	982167	10.5984
18	ST4.03ch00	982190	10.8287
19	ST4.03ch00	1014372	6.93519
20	ST4.03ch00	1268212	10.9873
21	ST4.03ch00	1403162	20.8426
22	ST4.03ch00	1470894	11.4468
23	ST4.03ch00	2250549	16.0972
24	ST4.03ch00	2616428	8.16782
25	ST4.03ch00	2632554	10.7512
26	ST4.03ch00	2863433	8.12847
27	ST4.03ch00	2863503	15.9873
28	ST4.03ch00	2995721	8.86227
29	ST4.03ch00	2995740	8.84491
30	ST4.03ch00	2995748	8.39583
31	ST4.03ch00	2995755	9.00579
32	ST4.03ch00	3245660	8.91435
33	ST4.03ch00	3245750	8.87847
34	ST4.03ch00	3339903	41.3808
35	ST4.03ch00	3346273	8.2419
36	ST4.03ch00	3680975	11.8125
37	ST4.03ch00	3809629	47.0521
38	ST4.03ch00	3809762	10.088
39	ST4.03ch00	3809809	9.2581
40	ST4.03ch00	3809945	9.43056
41	ST4.03ch00	3809985	10.0035
42	ST4.03ch00	3810968	7.48611
43	ST4.03ch00	3811038	28.8113
44	ST4.03ch00	3811088	18.3403
45	ST4.03ch00	3811162	15.5775
46	ST4.03ch00	3821238	7.69097
47	ST4.03ch00	3843262	6.66551
48	ST4.03ch00	4441640	9.51736
49	ST4.03ch00	4985778	19.2905
50	ST4.03ch00	4985854	28.1956
51	ST4.03ch00	4988008	15.5475
52	ST4.03ch00	4988116	35.7986
53	ST4.03ch00	5181115	7.03241
54	ST4.03ch00	5181152	10.8808
55	ST4.03ch00	5269839	23.5301
56	ST4.03ch00	5269851	24.0035
57	ST4.03ch00	5436361	13.7859
58	ST4.03ch00	5507553	11.8912
59	ST4.03ch00	5507568	11.8229
60	ST4.03ch00	5507597	11.9086
61	ST4.03ch00	5555460	7.96412
62	ST4.03ch00	5678477	12.7222
63	ST4.03ch00	5892673	18.912
64	ST4.03ch00	5893409	34.6389
65	ST4.03ch00	5893507	6.87847
66	ST4.03ch00	6005793	8.34606
67	ST4.03ch00	6018340	17.5949
68	ST4.03ch00	6603750	12.9109
69	ST4.03ch00	6971849	6.32755
70	ST4.03ch00	7044169	51.7812
71	ST4.03ch00	7044951	32.235
72	ST4.03ch00	7045080	45.985
73	ST4.03ch00	7183281	10.9097
74	ST4.03ch00	7223538	9.28356
75	ST4.03ch00	7458157	7.30671
76	ST4.03ch00	7622500	7.96296
77	ST4.03ch00	7775497	8.09954
78	ST4.03ch00	7878118	14.2546
79	ST4.03ch00	7999941	8.19213
80	ST4.03ch00	8011044	17.9097
81	ST4.03ch00	8060943	8.98843
82	ST4.03ch00	8188459	32.3322
83	ST4.03ch00	8229981	14.4444
84	ST4.03ch00	8300110	6.6331
85	ST4.03ch00	8420875	15.978
86	ST4.03ch00	8420948	21.5301
87	ST4.03ch00	8590811	8.29167
88	ST4.03ch00	8758794	15.4664
89	ST4.03ch00	8783818	20.8414
90	ST4.03ch00	8803204	11.0104
91	ST4.03ch00	8937302	14.6146
92	ST4.03ch00	9230861	20.9595
93	ST4.03ch00	9239883	7.69792
94	ST4.03ch00	9293159	10.9502
95	ST4.03ch00	9293191	17.6481
96	ST4.03ch00	9293256	9.69676
97	ST4.03ch00	9401489	41.2963
98	ST4.03ch00	9468891	11.044
99	ST4.03ch00	9483881	9.35069
100	ST4.03ch00	9504604	23.7975
101	ST4.03ch00	9525257	32.9676
102	ST4.03ch00	9762341	6.50116
103	ST4.03ch00	9881376	8.56713
104	ST4.03ch00	9881526	6.31597
105	ST4.03ch00	9881667	7.25231
106	ST4.03ch00	10128555	7.85995
107	ST4.03ch00	10173508	8.50347
108	ST4.03ch00	10776993	24.8056
109	ST4.03ch00	10777069	24.0532
110	ST4.03ch00	10777505	10.7292
111	ST4.03ch00	10926520	19.4236
112	ST4.03ch00	10926602	11.2141
113	ST4.03ch00	10965951	8.88657
114	ST4.03ch00	10965966	9.51736
115	ST4.03ch00	10965985	9.81944
116	ST4.03ch00	11783926	7.06366
117	ST4.03ch00	11836976	12.3148
118	ST4.03ch00	11978884	8.00347
119	ST4.03ch00	12140305	12.0231
120	ST4.03ch00	12300835	14.9664
121	ST4.03ch00	12300963	15.1412
122	ST4.03ch00	12302403	46.7627
123	ST4.03ch00	12304995	15.684
124	ST4.03ch00	12361806	7.71528
125	ST4.03ch00	12361955	6.49769
126	ST4.03ch00	12370493	8.63079
127	ST4.03ch00	12374312	6.14815
128	ST4.03ch00	12375109	8.39815
129	ST4.03ch00	12375110	8.36574
130	ST4.03ch00	12383499	9.45139
131	ST4.03ch00	12398031	8.83681
132	ST4.03ch00	12398206	12.8947
133	ST4.03ch00	12411559	16.8877
134	ST4.03ch00	12432865	6.30208
135	ST4.03ch00	12461986	23.0521
136	ST4.03ch00	12467581	6.85532
137	ST4.03ch00	12475287	7.19097
138	ST4.03ch00	12478528	26.5637
139	ST4.03ch00	12478672	14.6042
140	ST4.03ch00	12487739	15.1979
141	ST4.03ch00	12491562	13.0174
142	ST4.03ch00	12491733	7.30208
143	ST4.03ch00	12491834	23.5093
144	ST4.03ch00	12491981	13.4468
145	ST4.03ch00	12494795	18.0486
146	ST4.03ch00	12495317	8.36343
147	ST4.03ch00	12496728	27.8241
148	ST4.03ch00	12496788	17.772
149	ST4.03ch00	12508932	14.0938
150	ST4.03ch00	12562409	18.3426
151	ST4.03ch00	12567563	37.1296
152	ST4.03ch00	12567654	57.3681
153	ST4.03ch00	12567716	44.2812
154	ST4.03ch00	12567740	42.9861
155	ST4.03ch00	12576214	11.2338
156	ST4.03ch00	12583525	17.0856
157	ST4.03ch00	12585210	21.5602
158	ST4.03ch00	12608894	36.4641
159	ST4.03ch00	12618126	7.76157
160	ST4.03ch00	12814762	24.8611
161	ST4.03ch00	12814863	13.2245
162	ST4.03ch00	12838417	21.8067
163	ST4.03ch00	12838419	22.0868
164	ST4.03ch00	13032596	19.8229
165	ST4.03ch00	13032628	9.96296
166	ST4.03ch00	13416645	13.1273
167	ST4.03ch00	13416685	10.1007
168	ST4.03ch00	13416813	12.3194
169	ST4.03ch00	13539262	48.6597
170	ST4.03ch00	13546141	12.1319
171	ST4.03ch00	13554070	8.17014
172	ST4.03ch00	13555343	13.4132
173	ST4.03ch00	13555505	9.71759
174	ST4.03ch00	13556807	8.39931
175	ST4.03ch00	13557823	8.6412
176	ST4.03ch00	13620773	17.4606
177	ST4.03ch00	13620895	14.625
178	ST4.03ch00	13784550	19.7373
179	ST4.03ch00	13803468	7.00463
180	ST4.03ch00	13905723	8.01273
181	ST4.03ch00	13905913	8.17708
182	ST4.03ch00	14097501	8.43403
183	ST4.03ch00	14201931	45.1516
184	ST4.03ch00	14201999	55.0938
185	ST4.03ch00	14245300	53.1609
186	ST4.03ch00	14245325	53.3241
187	ST4.03ch00	14245344	50.7153
188	ST4.03ch00	14318964	17.2164
189	ST4.03ch00	14421334	9.34491
190	ST4.03ch00	14544318	8.2581
191	ST4.03ch00	14640113	7.21991
192	ST4.03ch00	14640248	8.56944
193	ST4.03ch00	14828246	6.3125
194	ST4.03ch00	14894052	20.5856
195	ST4.03ch00	14894111	12.6053
196	ST4.03ch00	15173513	12.9653
197	ST4.03ch00	15249963	8.84375
198	ST4.03ch00	15756710	9.15972
199	ST4.03ch00	16862891	8.91782
200	ST4.03ch00	16959020	7.35764
201	ST4.03ch00	17494107	18.9236
202	ST4.03ch00	17518620	8.30093
203	ST4.03ch00	17774443	6.66782
204	ST4.03ch00	17815231	10.5301
205	ST4.03ch00	17815242	11.6898
206	ST4.03ch00	18175859	20.0995
207	ST4.03ch00	18277783	16.1169
208	ST4.03ch00	18277856	12.6019
209	ST4.03ch00	18331925	19.9722
210	ST4.03ch00	18331965	23.6389
211	ST4.03ch00	18332002	23.6019
212	ST4.03ch00	18408021	11.4329
213	ST4.03ch00	18502502	9.18981
214	ST4.03ch00	18837424	46.4155
215	ST4.03ch00	18837461	45.1748
216	ST4.03ch00	18837499	19.5093
217	ST4.03ch00	18922460	9.23843
218	ST4.03ch00	19320178	14.6296
219	ST4.03ch00	19391513	23.765
220	ST4.03ch00	19558918	28.2153
221	ST4.03ch00	19711231	16.9294
222	ST4.03ch00	19711248	16.963
223	ST4.03ch00	20011220	9.89468
224	ST4.03ch00	20011283	9.86111
225	ST4.03ch00	20066416	9.14005
226	ST4.03ch00	20066427	9.1956
227	ST4.03ch00	20311630	16.272
228	ST4.03ch00	20405931	11.287
229	ST4.03ch00	20405964	17.9479
230	ST4.03ch00	20405988	10.7812
231	ST4.03ch00	20406037	11.9525
232	ST4.03ch00	20408798	11.6817
233	ST4.03ch00	20408896	7.87269
234	ST4.03ch00	20681421	23.7164
235	ST4.03ch00	20681496	23.0347
236	ST4.03ch00	20806423	8.43519
237	ST4.03ch00	20824870	38.7593
238	ST4.03ch00	20824912	33.2407
239	ST4.03ch00	20875185	52.941
240	ST4.03ch00	20875280	7.38657
241	ST4.03ch00	20924750	23.5694
242	ST4.03ch00	20924757	23.7396
243	ST4.03ch00	20924777	24.8079
244	ST4.03ch00	20924779	25.0856
245	ST4.03ch00	20924793	25.2199
246	ST4.03ch00	20924813	24.0475
247	ST4.03ch00	20939288	11.0278
248	ST4.03ch00	20939366	17.8044
249	ST4.03ch00	20940671	8.21528
250	ST4.03ch00	21073945	9.74421
251	ST4.03ch00	21136368	10.4618
252	ST4.03ch00	21389820	36.9074
253	ST4.03ch00	21407917	9.79977
254	ST4.03ch00	21407988	9.21065
255	ST4.03ch00	21407995	8.86227
256	ST4.03ch00	21415518	10.5856
257	ST4.03ch00	21415519	10.5394
258	ST4.03ch00	21415629	20.559
259	ST4.03ch00	21415680	36.5231
260	ST4.03ch00	21419903	21.4444
261	ST4.03ch00	21419947	20.0301
262	ST4.03ch00	21420118	43.8866
263	ST4.03ch00	21452171	8.72338
264	ST4.03ch00	21689961	21.2153
265	ST4.03ch00	21717415	35.0532
266	ST4.03ch00	21717537	8.75
267	ST4.03ch00	21822404	13.4468
268	ST4.03ch00	21983677	8.90625
269	ST4.03ch00	21983684	11.3877
270	ST4.03ch00	21983739	14.6493
271	ST4.03ch00	22140154	20.7245
272	ST4.03ch00	22234975	9.93287
273	ST4.03ch00	22235025	23.2373
274	ST4.03ch00	22398267	22.5995
275	ST4.03ch00	22524542	26.1389
276	ST4.03ch00	22524652	36.5648
277	ST4.03ch00	22524721	7.22569
278	ST4.03ch00	22525790	23.4826
279	ST4.03ch00	22680205	18.684
280	ST4.03ch00	22680411	13.3391
281	ST4.03ch00	22737515	9.29167
282	ST4.03ch00	22792301	28.1377
283	ST4.03ch00	22800402	40.022
284	ST4.03ch00	22800444	35.6354
285	ST4.03ch00	23143090	7.22106
286	ST4.03ch00	23192859	50.2917
287	ST4.03ch00	23294743	7.16667
288	ST4.03ch00	23297388	7.9838
289	ST4.03ch00	23387537	18.5
290	ST4.03ch00	23398354	13.1655
291	ST4.03ch00	23401825	17.6921
292	ST4.03ch00	23405950	29.4294
293	ST4.03ch00	23406044	22.0498
294	ST4.03ch00	23406372	6.69097
295	ST4.03ch00	23425413	26.6354
296	ST4.03ch00	23427108	6.95949
297	ST4.03ch00	23427269	32.4896
298	ST4.03ch00	23427320	59.0984
299	ST4.03ch00	23432414	13.9942
300	ST4.03ch00	24045809	14.7789
301	ST4.03ch00	24054764	9.42708
302	ST4.03ch00	24054805	9.17477
303	ST4.03ch00	24054823	8.72801
304	ST4.03ch00	24069876	42.8646
305	ST4.03ch00	24082261	11.7431
306	ST4.03ch00	24082304	12.522
307	ST4.03ch00	24293551	15.956
308	ST4.03ch00	24842107	7.28588
309	ST4.03ch00	24872223	40.1007
310	ST4.03ch00	24877778	10.2072
311	ST4.03ch00	24877784	11.7905
312	ST4.03ch00	24975199	10.4398
313	ST4.03ch00	24975316	8.98495
314	ST4.03ch00	25052629	8.04282
315	ST4.03ch00	25221220	11.3958
316	ST4.03ch00	25985099	8.69097
317	ST4.03ch00	26116674	16.588
318	ST4.03ch00	26116725	12.8079
319	ST4.03ch00	26152687	19.9491
320	ST4.03ch00	26460023	10.7095
321	ST4.03ch00	26838137	43.4259
322	ST4.03ch00	26838142	44.1562
323	ST4.03ch00	26838179	47.522
324	ST4.03ch00	26838206	48.11
325	ST4.03ch00	26838216	41.8669
326	ST4.03ch00	26872171	12.1887
327	ST4.03ch00	26872222	14.3044
328	ST4.03ch00	27096062	12.7743
329	ST4.03ch00	27925156	26.8958
330	ST4.03ch00	28115748	21.3785
331	ST4.03ch00	28115982	29.4005
332	ST4.03ch00	28239774	42.3924
333	ST4.03ch00	28381382	10.2639
334	ST4.03ch00	28483647	8.3287
335	ST4.03ch00	28492699	10.2315
336	ST4.03ch00	28492775	12.4896
337	ST4.03ch00	28579998	18.0961
338	ST4.03ch00	28723293	9.02894
339	ST4.03ch00	28995650	44.3611
340	ST4.03ch00	28995666	44.4317
341	ST4.03ch00	28995741	16.5301
342	ST4.03ch00	28995802	20.5023
343	ST4.03ch00	29314856	45.1875
344	ST4.03ch00	29450099	20.8333
345	ST4.03ch00	29468028	16.213
346	ST4.03ch00	29468029	16.1319
347	ST4.03ch00	29468057	13.8044
348	ST4.03ch00	29495038	26.9803
349	ST4.03ch00	29495084	32.7812
350	ST4.03ch00	29705058	10.8241
351	ST4.03ch00	29755986	18.6667
352	ST4.03ch00	30289514	8.4375
353	ST4.03ch00	30289797	8.36111
354	ST4.03ch00	30307532	14.8669
355	ST4.03ch00	30511859	12.9606
356	ST4.03ch00	30743524	42.3484
357	ST4.03ch00	30773624	7.70139
358	ST4.03ch00	30922734	7.71528
359	ST4.03ch00	30923072	8.38079
360	ST4.03ch00	30964875	28.7488
361	ST4.03ch00	31261462	20.0081
362	ST4.03ch00	31266186	12.1146
363	ST4.03ch00	31267292	12.4792
364	ST4.03ch00	31293124	6.76968
365	ST4.03ch00	31406217	8.99884
366	ST4.03ch00	31467111	38.6701
367	ST4.03ch00	31495200	10.2384
368	ST4.03ch00	31495299	31.1204
369	ST4.03ch00	31584835	12.8032
370	ST4.03ch00	31584842	12.8218
371	ST4.03ch00	31584948	16.0093
372	ST4.03ch00	31584960	16.2025
373	ST4.03ch00	31585084	11.2801
374	ST4.03ch00	31585127	9.19907
375	ST4.03ch00	32002548	9.66204
376	ST4.03ch00	32192970	55.985
377	ST4.03ch00	32238103	13.7153
378	ST4.03ch00	32238108	14.5532
379	ST4.03ch00	32277614	10.3958
380	ST4.03ch00	32403408	11.2326
381	ST4.03ch00	32604657	52.3414
382	ST4.03ch00	32606902	10.184
383	ST4.03ch00	32655605	18.2812
384	ST4.03ch00	32655663	10.956
385	ST4.03ch00	32655670	11.1169
386	ST4.03ch00	32655698	11.5417
387	ST4.03ch00	32655719	20.3056
388	ST4.03ch00	32903397	11.4873
389	ST4.03ch00	32919825	29.8264
390	ST4.03ch00	33022372	6.82755
391	ST4.03ch00	33197846	8.32176
392	ST4.03ch00	33838034	16.3056
393	ST4.03ch00	33838081	15.0162
394	ST4.03ch00	33854010	8.62037
395	ST4.03ch00	34359080	9.05556
396	ST4.03ch00	34486708	31.059
397	ST4.03ch00	34552637	8.49537
398	ST4.03ch00	34945547	20.1076
399	ST4.03ch00	34945583	19.5671
400	ST4.03ch00	34945636	16.4144
401	ST4.03ch00	34961024	17.6863
402	ST4.03ch00	34988415	17.9363
403	ST4.03ch00	34988856	17.9051
404	ST4.03ch00	34988858	18.0405
405	ST4.03ch00	34988885	19.0764
406	ST4.03ch00	35115674	19.6794
407	ST4.03ch00	35115704	22.7095
408	ST4.03ch00	35115710	23.1875
409	ST4.03ch00	35115727	24.1123
410	ST4.03ch00	35115748	24.706
411	ST4.03ch00	35220856	7.35764
412	ST4.03ch00	35220896	7.84838
413	ST4.03ch00	35220901	7.37731
414	ST4.03ch00	35549912	23.4711
415	ST4.03ch00	35570661	18.2002
416	ST4.03ch00	35570764	18.7859
417	ST4.03ch00	35765399	11.7986
418	ST4.03ch00	35765472	22.0197
419	ST4.03ch00	35765473	21.956
420	ST4.03ch00	35942789	17.5023
421	ST4.03ch00	36045829	19.8796
422	ST4.03ch00	36045893	19.8495
423	ST4.03ch00	36049783	9.87616
424	ST4.03ch00	36049827	36.0486
425	ST4.03ch00	36157332	19.309
426	ST4.03ch00	36199526	18.2164
427	ST4.03ch00	36302880	32.0127
428	ST4.03ch00	36352479	14.0637
429	ST4.03ch00	36436752	10.8889
430	ST4.03ch00	36436899	10.8634
431	ST4.03ch00	36553252	15.5868
432	ST4.03ch00	36553279	11.0787
433	ST4.03ch00	36553290	9.28356
434	ST4.03ch00	36553306	7.86921
435	ST4.03ch00	36553379	18.2662
436	ST4.03ch00	36553422	23.9282
437	ST4.03ch00	36553446	25.3958
438	ST4.03ch00	36638684	24.5637
439	ST4.03ch00	36784374	21.6412
440	ST4.03ch00	36797482	9.84491
441	ST4.03ch00	37096801	27.5521
442	ST4.03ch00	37381012	24.9479
443	ST4.03ch00	37599814	10.2396
444	ST4.03ch00	37637206	11.0197
445	ST4.03ch00	37637280	13.3125
446	ST4.03ch00	37637281	11.5231
447	ST4.03ch00	37637409	11.0694
448	ST4.03ch00	37690508	10.0081
449	ST4.03ch00	37726658	26.2581
450	ST4.03ch00	37929298	9.43403
451	ST4.03ch00	38129114	42.7998
452	ST4.03ch00	38149281	12.8079
453	ST4.03ch00	38149343	11.8322
454	ST4.03ch00	38149384	23.7049
455	ST4.03ch00	38233181	10.8067
456	ST4.03ch00	38233239	14.6806
457	ST4.03ch00	38233269	9.17477
458	ST4.03ch00	38500166	19.5359
459	ST4.03ch00	38705672	12.2234
460	ST4.03ch00	38705784	13.0984
461	ST4.03ch00	38970047	7.51157
462	ST4.03ch00	39040455	39.9699
463	ST4.03ch00	39312607	25.1609
464	ST4.03ch00	39368959	9.55671
465	ST4.03ch00	39529146	21.2199
466	ST4.03ch00	40120902	20.5903
467	ST4.03ch00	40233454	20.5856
468	ST4.03ch00	40233513	13.5833
469	ST4.03ch00	40462212	7.42361
470	ST4.03ch00	40502962	12.5463
471	ST4.03ch00	40712684	21.6806
472	ST4.03ch00	40898848	11.8356
473	ST4.03ch00	40922489	18.4641
474	ST4.03ch00	41032341	15.0891
475	ST4.03ch00	41219190	20.7951
476	ST4.03ch00	41427520	9.4375
477	ST4.03ch00	41456430	7.74884
478	ST4.03ch00	41473183	7.75231
479	ST4.03ch00	41473218	8.17824
480	ST4.03ch00	41719552	55.6285
481	ST4.03ch00	42703861	11.8113
482	ST4.03ch00	43029230	23.5833
483	ST4.03ch00	43299552	14.2488
484	ST4.03ch00	43299814	29.331
485	ST4.03ch00	43583690	15.9537
486	ST4.03ch00	43624526	18.9051
487	ST4.03ch00	43900191	9.87037
488	ST4.03ch00	44206774	53.787
489	ST4.03ch00	44283508	12.9375
490	ST4.03ch00	44336161	15.5694
491	ST4.03ch00	44379475	14.8067
492	ST4.03ch00	44851234	9.84491
493	ST4.03ch00	44902268	7.01157
494	ST4.03ch00	45059613	6.72106
495	ST4.03ch00	45059634	7.625
496	ST4.03ch00	45059635	7.61343
497	ST4.03ch00	45249683	22.9363
498	ST4.03ch00	45284453	14.5544
499	ST4.03ch00	45284490	15.5428
500	ST4.03ch00	45448490	13.6528
501	ST4.03ch00	45615866	7.52431
502	ST4.03ch00	45615867	7.58681
503	ST4.03ch00	45615887	8.04745
504	ST4.03ch00	45618713	57.2755
505	ST4.03ch00	45800543	50.1169
506	ST4.03ch00	46297345	27.0451
507	ST4.03ch00	46437503	30.6088
508	ST4.03ch00	46487742	6.8287
509	ST4.03ch00	46515899	48.9005
510	ST4.03ch00	46586166	10.9942
511	ST4.03ch00	46659411	20.0567
512	ST4.03ch00	46768449	17.8692
513	ST4.03ch00	46927745	9.72801
514	ST4.03ch00	47028037	8.03704
515	ST4.03ch00	47338209	8.96528
516	ST4.03ch00	47559545	24.3252
517	ST4.03ch00	47698632	9.79051
518	ST4.03ch00	47698882	7.38194
519	ST4.03ch01	256296	6.67361
520	ST4.03ch01	269319	17.0602
521	ST4.03ch01	273549	45.2454
522	ST4.03ch01	279229	50.7708
523	ST4.03ch01	279241	50.7859
524	ST4.03ch01	282949	29.985
525	ST4.03ch01	347292	6.8912
526	ST4.03ch01	375993	25.6424
527	ST4.03ch01	376018	25.912
528	ST4.03ch01	376171	10.9271
529	ST4.03ch01	376209	12.6991
530	ST4.03ch01	376216	13.1296
531	ST4.03ch01	415198	34.4583
532	ST4.03ch01	433828	58.1748
533	ST4.03ch01	436403	9.73958
534	ST4.03ch01	472983	17.0046
535	ST4.03ch01	472990	26.9491
536	ST4.03ch01	492543	7.82292
537	ST4.03ch01	492589	8.125
538	ST4.03ch01	501350	7.06481
539	ST4.03ch01	540583	7.72338
540	ST4.03ch01	540653	6.07523
541	ST4.03ch01	540916	7.86111
542	ST4.03ch01	550632	43.8252
543	ST4.03ch01	550667	43.6146
544	ST4.03ch01	550950	36.9502
545	ST4.03ch01	550992	59.2836
546	ST4.03ch01	552142	14.772
547	ST4.03ch01	586211	11.6586
548	ST4.03ch01	586310	7.10764
549	ST4.03ch01	816381	17.3738
550	ST4.03ch01	860068	9.01273
551	ST4.03ch01	996609	23.3507
552	ST4.03ch01	996714	27.0787
553	ST4.03ch01	996722	27.1979
554	ST4.03ch01	1012615	10.8738
555	ST4.03ch01	1012619	10.4688
556	ST4.03ch01	1038771	10.1481
557	ST4.03ch01	1042282	21.9155
558	ST4.03ch01	1077392	8.13889
559	ST4.03ch01	1077403	8.12037
560	ST4.03ch01	1077412	8.09954
561	ST4.03ch01	1079259	9.36921
562	ST4.03ch01	1080909	6.90162
563	ST4.03ch01	1154798	6.21065
564	ST4.03ch01	1154866	6.71528
565	ST4.03ch01	1165421	14.0312
566	ST4.03ch01	1165491	9.54745
567	ST4.03ch01	1209676	10.184
568	ST4.03ch01	1259516	52.015
569	ST4.03ch01	1259537	54.515
570	ST4.03ch01	1262470	17.7083
571	ST4.03ch01	1263998	23.3947
572	ST4.03ch01	1264101	24.3866
573	ST4.03ch01	1280128	9.06597
574	ST4.03ch01	1281439	9.42824
575	ST4.03ch01	1319048	18.7836
576	ST4.03ch01	1373935	13.0845
577	ST4.03ch01	1373945	12.7245
578	ST4.03ch01	1375049	7.77546
579	ST4.03ch01	1375071	22.8438
580	ST4.03ch01	1380663	9.54861
581	ST4.03ch01	1382182	6.49421
582	ST4.03ch01	1382615	10.6238
583	ST4.03ch01	1382881	9.01505
584	ST4.03ch01	1410574	10.4039
585	ST4.03ch01	1417933	11.0961
586	ST4.03ch01	1479895	26.3484
587	ST4.03ch01	1479968	20.4711
588	ST4.03ch01	1481413	8.27315
589	ST4.03ch01	1492496	26.6887
590	ST4.03ch01	1492580	21.9132
591	ST4.03ch01	1492646	29.4491
592	ST4.03ch01	1511824	36.1586
593	ST4.03ch01	1511916	12.9514
594	ST4.03ch01	1512034	10.3773
595	ST4.03ch01	1537700	14.3634
596	ST4.03ch01	1539822	12.6586
597	ST4.03ch01	1544613	8.95255
598	ST4.03ch01	1606547	28.4769
599	ST4.03ch01	1607721	8.5162
600	ST4.03ch01	1607923	8.60301
601	ST4.03ch01	1608022	26.7697
602	ST4.03ch01	1608036	26.5243
603	ST4.03ch01	1623674	7.72569
604	ST4.03ch01	1634743	31.1238
605	ST4.03ch01	1636796	46.4236
606	ST4.03ch01	1636858	29.1262
607	ST4.03ch01	1643695	41.2523
608	ST4.03ch01	1663413	13.4028
609	ST4.03ch01	1679774	11.8831
610	ST4.03ch01	1681223	52.6539
611	ST4.03ch01	1697097	22.3056
612	ST4.03ch01	1697166	23.9213
613	ST4.03ch01	1697196	25.8762
614	ST4.03ch01	1719299	12.6007
615	ST4.03ch01	1719368	9.99884
616	ST4.03ch01	1719436	11.2211
617	ST4.03ch01	1740488	24.2315
618	ST4.03ch01	1740490	24.1516
619	ST4.03ch01	1740498	23.7454
620	ST4.03ch01	1745436	16.6713
621	ST4.03ch01	1746840	7.62847
622	ST4.03ch01	1829275	20.0868
623	ST4.03ch01	1906321	8.35069
624	ST4.03ch01	1909048	6.97106
625	ST4.03ch01	1909297	25.2407
626	ST4.03ch01	1909299	16.3021
627	ST4.03ch01	1909339	16.3912
628	ST4.03ch01	1910979	21.7072
629	ST4.03ch01	1912160	6.09144
630	ST4.03ch01	1927699	6.81597
631	ST4.03ch01	1927722	8.12384
632	ST4.03ch01	1927771	9.77778
633	ST4.03ch01	1927895	42.4653
634	ST4.03ch01	1927998	29.0833
635	ST4.03ch01	1928411	7.04977
636	ST4.03ch01	1928412	7.02778
637	ST4.03ch01	2033114	12.9421
638	ST4.03ch01	2034315	30.7546
639	ST4.03ch01	2046895	10.2685
640	ST4.03ch01	2046937	15.3438
641	ST4.03ch01	2047013	11.1331
642	ST4.03ch01	2049042	7.16204
643	ST4.03ch01	2079427	10.4062
644	ST4.03ch01	2079430	6.22222
645	ST4.03ch01	2086121	48.2431
646	ST4.03ch01	2086172	8.88079
647	ST4.03ch01	2086323	7.96528
648	ST4.03ch01	2093383	11.9664
649	ST4.03ch01	2093567	9.62963
650	ST4.03ch01	2093618	11.4167
651	ST4.03ch01	2254199	22.9294
652	ST4.03ch01	2341150	22.2535
653	ST4.03ch01	2450882	13.684
654	ST4.03ch01	2450892	13.1042
655	ST4.03ch01	2454148	7.96875
656	ST4.03ch01	2455225	34.9826
657	ST4.03ch01	2457367	10.3345
658	ST4.03ch01	2457417	8.2338
659	ST4.03ch01	2457462	8.01968
660	ST4.03ch01	2458168	9.60532
661	ST4.03ch01	2458208	9.37269
662	ST4.03ch01	2462492	20.8715
663	ST4.03ch01	2474006	10.1505
664	ST4.03ch01	2474020	9.36227
665	ST4.03ch01	2474218	9.81829
666	ST4.03ch01	2474256	12.6146
667	ST4.03ch01	2474260	12.7153
668	ST4.03ch01	2474285	11.4051
669	ST4.03ch01	2489235	7.47569
670	ST4.03ch01	2491646	52.8345
671	ST4.03ch01	2516410	7.03935
672	ST4.03ch01	2516421	7.26505
673	ST4.03ch01	2533655	31.1204
674	ST4.03ch01	2538401	8.13079
675	ST4.03ch01	2538436	47.1319
676	ST4.03ch01	2538459	50.3056
677	ST4.03ch01	2538499	48.0428
678	ST4.03ch01	2538609	20.2269
679	ST4.03ch01	2543333	7.31134
680	ST4.03ch01	2546288	7.52894
681	ST4.03ch01	2591409	13.8565
682	ST4.03ch01	2617498	11.9907
683	ST4.03ch01	2641607	21.4896
684	ST4.03ch01	2641633	37.0023
685	ST4.03ch01	2641706	20.8322
686	ST4.03ch01	2686100	10.0046
687	ST4.03ch01	2686211	12.3924
688	ST4.03ch01	2686288	41.8553
689	ST4.03ch01	2686304	17.235
690	ST4.03ch01	2686363	9.1412
691	ST4.03ch01	2686365	9.0625
692	ST4.03ch01	2686530	9.46412
693	ST4.03ch01	2686553	10.2662
694	ST4.03ch01	2686570	10.4132
695	ST4.03ch01	2711565	11.6597
696	ST4.03ch01	2711723	12.7338
697	ST4.03ch01	2726167	39.0289
698	ST4.03ch01	2726281	36.6505
699	ST4.03ch01	2727816	9.54398
700	ST4.03ch01	2731500	15.4769
701	ST4.03ch01	2732116	18.0093
702	ST4.03ch01	2754307	7.71759
703	ST4.03ch01	2754321	7.94676
704	ST4.03ch01	2754447	11.5359
705	ST4.03ch01	2754497	14.809
706	ST4.03ch01	2777953	37.6424
707	ST4.03ch01	2779528	15.8067
708	ST4.03ch01	2800509	11.2431
709	ST4.03ch01	2800585	14.2407
710	ST4.03ch01	2802738	14.5822
711	ST4.03ch01	2802758	16.662
712	ST4.03ch01	2802777	18.7986
713	ST4.03ch01	2822561	6.91667
714	ST4.03ch01	2822603	7.42361
715	ST4.03ch01	2828433	14.7153
716	ST4.03ch01	2831387	11.0903
717	ST4.03ch01	2835177	15.9109
718	ST4.03ch01	2848095	50.3947
719	ST4.03ch01	2857649	55.5197
720	ST4.03ch01	2860331	26.2836
721	ST4.03ch01	2861788	6.41088
722	ST4.03ch01	2958492	26.0289
723	ST4.03ch01	2958499	25.6701
724	ST4.03ch01	2958546	31.1863
725	ST4.03ch01	2958577	16.7396
726	ST4.03ch01	2958584	17.5127
727	ST4.03ch01	3062393	44.0914
728	ST4.03ch01	3073153	12.4028
729	ST4.03ch01	3073752	6.73727
730	ST4.03ch01	3076578	10.5648
731	ST4.03ch01	3113986	7.48264
732	ST4.03ch01	3122923	14.0961
733	ST4.03ch01	3124325	32.7477
734	ST4.03ch01	3127168	35.6725
735	ST4.03ch01	3127181	35.4306
736	ST4.03ch01	3127286	38.9745
737	ST4.03ch01	3127879	12.9502
738	ST4.03ch01	3154327	26.0694
739	ST4.03ch01	3154499	8.57176
740	ST4.03ch01	3159883	7.15162
741	ST4.03ch01	3159893	8.72801
742	ST4.03ch01	3159917	9.55903
743	ST4.03ch01	3159953	10.7072
744	ST4.03ch01	3159971	10.5127
745	ST4.03ch01	3191584	41.8333
746	ST4.03ch01	3195987	8.05787
747	ST4.03ch01	3298495	5.82639
748	ST4.03ch01	3350717	14.3032
749	ST4.03ch01	3428339	14.816
750	ST4.03ch01	3428458	16.2477
751	ST4.03ch01	3430525	13.6192
752	ST4.03ch01	3430555	11.8264
753	ST4.03ch01	3430569	10.9595
754	ST4.03ch01	3430582	10.3368
755	ST4.03ch01	3430729	14.662
756	ST4.03ch01	3431193	13.6829
757	ST4.03ch01	3431194	13.6539
758	ST4.03ch01	3482163	8.16435
759	ST4.03ch01	3482395	9.45602
760	ST4.03ch01	3482972	6.86343
761	ST4.03ch01	3484981	36.3565
762	ST4.03ch01	3490450	15.7755
763	ST4.03ch01	3542986	36.4884
764	ST4.03ch01	3543038	37.0231
765	ST4.03ch01	3543052	35.6389
766	ST4.03ch01	3553402	9.03588
767	ST4.03ch01	3557415	11.5266
768	ST4.03ch01	3557423	11.2894
769	ST4.03ch01	3557495	12.4653
770	ST4.03ch01	3564002	8.73611
771	ST4.03ch01	3564037	15.912
772	ST4.03ch01	3564855	17.7847
773	ST4.03ch01	3564894	36.3958
774	ST4.03ch01	3567023	54.3507
775	ST4.03ch01	3567144	7.69329
776	ST4.03ch01	3567239	6.73264
777	ST4.03ch01	3571990	16.3588
778	ST4.03ch01	3572045	13.4861
779	ST4.03ch01	3589354	15.338
780	ST4.03ch01	3589395	9.03009
781	ST4.03ch01	3591073	15.4155
782	ST4.03ch01	3591075	15.5394
783	ST4.03ch01	3600164	31.6725
784	ST4.03ch01	3600176	31.5671
785	ST4.03ch01	3600200	53.4942
786	ST4.03ch01	3600245	54.4444
787	ST4.03ch01	3600245	54.4444
788	ST4.03ch01	3615551	7.93981
789	ST4.03ch01	3632033	38.7905
790	ST4.03ch01	3647191	13.2257
791	ST4.03ch01	3650702	8.94213
792	ST4.03ch01	3650863	44.0984
793	ST4.03ch01	3650872	44.5359
794	ST4.03ch01	3650873	44.6667
795	ST4.03ch01	3650913	53.2581
796	ST4.03ch01	3650924	53.0208
797	ST4.03ch01	3658774	12.3924
798	ST4.03ch01	3664775	9.52546
799	ST4.03ch01	3664861	11.3669
800	ST4.03ch01	3676361	23.9005
801	ST4.03ch01	3686126	16.0741
802	ST4.03ch01	3687085	14.5637
803	ST4.03ch01	3697417	8.23843
804	ST4.03ch01	3715058	12.3345
805	ST4.03ch01	3715277	11.0718
806	ST4.03ch01	3719292	19.7037
807	ST4.03ch01	3721595	58.3831
808	ST4.03ch01	3721659	30.1748
809	ST4.03ch01	3724586	39.6771
810	ST4.03ch01	3724629	9.55903
811	ST4.03ch01	3724656	9.68981
812	ST4.03ch01	3724757	8.0787
813	ST4.03ch01	3762684	14.1771
814	ST4.03ch01	3762885	11.3067
815	ST4.03ch01	3762918	12.4595
816	ST4.03ch01	3762993	26.066
817	ST4.03ch01	3765145	17.6667
818	ST4.03ch01	3765218	9.13079
819	ST4.03ch01	3770861	10.0486
820	ST4.03ch01	3776471	6.65394
821	ST4.03ch01	3777255	20.1493
822	ST4.03ch01	3811891	10.3877
823	ST4.03ch01	3819124	18.4491
824	ST4.03ch01	3819661	22.6088
825	ST4.03ch01	3819698	14.728
826	ST4.03ch01	3855878	14.853
827	ST4.03ch01	3860941	9.02083
828	ST4.03ch01	3861067	7.19329
829	ST4.03ch01	3861122	8.64468
830	ST4.03ch01	3871596	13.1991
831	ST4.03ch01	3871955	9.18056
832	ST4.03ch01	3872300	19.3657
833	ST4.03ch01	3872363	20.9583
834	ST4.03ch01	3874106	19.1794
835	ST4.03ch01	3874242	59.3229
836	ST4.03ch01	3912069	11.6586
837	ST4.03ch01	3922088	30.0301
838	ST4.03ch01	3934367	26.8322
839	ST4.03ch01	3934418	28.2188
840	ST4.03ch01	3957190	9.72454
841	ST4.03ch01	3971025	40.7072
842	ST4.03ch01	3981794	7.11227
843	ST4.03ch01	4018815	10.86
844	ST4.03ch01	4019851	15.6655
845	ST4.03ch01	4029556	11.0648
846	ST4.03ch01	4046516	6.66319
847	ST4.03ch01	4062892	7.84259
848	ST4.03ch01	4073635	14.5405
849	ST4.03ch01	4073723	11.7419
850	ST4.03ch01	4073805	6.98495
851	ST4.03ch01	4073920	19.2546
852	ST4.03ch01	4074358	15.5139
853	ST4.03ch01	4079200	9.59606
854	ST4.03ch01	4079572	24.0197
855	ST4.03ch01	4097455	58.6528
856	ST4.03ch01	4097526	8.32755
857	ST4.03ch01	4097579	9.06481
858	ST4.03ch01	4099605	35.0532
859	ST4.03ch01	4167409	9.56713
860	ST4.03ch01	4167411	13.0486
861	ST4.03ch01	4167481	9.59375
862	ST4.03ch01	4258451	10.4375
863	ST4.03ch01	4263689	17.9502
864	ST4.03ch01	4263772	10.6944
865	ST4.03ch01	4309240	6.50463
866	ST4.03ch01	4339110	14.1817
867	ST4.03ch01	4339277	10.3264
868	ST4.03ch01	4469614	31.8484
869	ST4.03ch01	4495595	7.57986
870	ST4.03ch01	4495642	8.79514
871	ST4.03ch01	4569854	7.90509
872	ST4.03ch01	4580483	20.2558
873	ST4.03ch01	4580525	16.2755
874	ST4.03ch01	4597982	7.34259
875	ST4.03ch01	4625531	19.5787
876	ST4.03ch01	4638317	10.0093
877	ST4.03ch01	4643084	11.228
878	ST4.03ch01	4689431	31.1366
879	ST4.03ch01	4902528	29.5602
880	ST4.03ch01	4902535	32.2222
881	ST4.03ch01	4902571	28.265
882	ST4.03ch01	4902617	23.4954
883	ST4.03ch01	4902628	22.2951
884	ST4.03ch01	4902641	22.7037
885	ST4.03ch01	4902661	25.728
886	ST4.03ch01	4979580	8.97569
887	ST4.03ch01	5056011	8.95949
888	ST4.03ch01	5062468	19.1181
889	ST4.03ch01	5070335	6.06597
890	ST4.03ch01	5122111	7.21991
891	ST4.03ch01	5122232	7.35648
892	ST4.03ch01	5142203	8.16088
893	ST4.03ch01	5145375	26.2083
894	ST4.03ch01	5156820	8.14583
895	ST4.03ch01	5292083	7.28588
896	ST4.03ch01	5292836	44.9468
897	ST4.03ch01	5292852	45.2593
898	ST4.03ch01	5306652	5.8125
899	ST4.03ch01	5332079	12.5648
900	ST4.03ch01	5340530	12.3958
901	ST4.03ch01	5340535	12.0949
902	ST4.03ch01	5340570	10.2569
903	ST4.03ch01	5340601	9.39352
904	ST4.03ch01	5359480	12.2674
905	ST4.03ch01	5381331	43.6377
906	ST4.03ch01	5388345	12.8877
907	ST4.03ch01	5411723	19.8819
908	ST4.03ch01	5411825	13.6354
909	ST4.03ch01	5411912	11.1238
910	ST4.03ch01	5422295	52.2269
911	ST4.03ch01	5422445	27.3113
912	ST4.03ch01	5422934	14.1644
913	ST4.03ch01	5426861	43.5741
914	ST4.03ch01	5430261	13.4977
915	ST4.03ch01	5439827	25.4907
916	ST4.03ch01	5443216	46.7986
917	ST4.03ch01	5444098	10.3125
918	ST4.03ch01	5444184	24.5278
919	ST4.03ch01	5467149	10.9676
920	ST4.03ch01	5467170	10.4514
921	ST4.03ch01	5472681	13.1782
922	ST4.03ch01	5477701	18.9317
923	ST4.03ch01	5478336	5.93056
924	ST4.03ch01	5502104	9.63657
925	ST4.03ch01	5502155	13.963
926	ST4.03ch01	5502192	10.6725
927	ST4.03ch01	5503978	13.0301
928	ST4.03ch01	5504900	9.27431
929	ST4.03ch01	5504941	10.6296
930	ST4.03ch01	5523031	37.3472
931	ST4.03ch01	5532111	8.08102
932	ST4.03ch01	5850206	53.2512
933	ST4.03ch01	5859552	34.037
934	ST4.03ch01	5859614	34.3403
935	ST4.03ch01	5998426	9.41088
936	ST4.03ch01	5999370	24.8519
937	ST4.03ch01	5999437	18.794
938	ST4.03ch01	5999495	10.1632
939	ST4.03ch01	5999544	12.1181
940	ST4.03ch01	6000546	44.1076
941	ST4.03ch01	6004873	13.2488
942	ST4.03ch01	6004909	13.1794
943	ST4.03ch01	6005299	20.0185
944	ST4.03ch01	6005364	15.0451
945	ST4.03ch01	6018089	18.8808
946	ST4.03ch01	6021573	9.17708
947	ST4.03ch01	6022018	26.5185
948	ST4.03ch01	6022063	19.4062
949	ST4.03ch01	6062347	34.147
950	ST4.03ch01	6062404	44.0856
951	ST4.03ch01	6186806	6.61227
952	ST4.03ch01	6187629	11.9514
953	ST4.03ch01	6188115	32.9236
954	ST4.03ch01	6188120	32.8912
955	ST4.03ch01	6193889	8.49537
956	ST4.03ch01	6193956	14.9942
957	ST4.03ch01	6194021	12.6933
958	ST4.03ch01	6194032	12.2604
959	ST4.03ch01	6194114	10.2593
960	ST4.03ch01	6194136	11.706
961	ST4.03ch01	6194153	12.338
962	ST4.03ch01	6199312	21.1562
963	ST4.03ch01	6199373	18.9062
964	ST4.03ch01	6199390	21.6991
965	ST4.03ch01	6199434	24.3472
966	ST4.03ch01	6199496	7.43056
967	ST4.03ch01	6217716	10.3125
968	ST4.03ch01	6217721	10.2685
969	ST4.03ch01	6217868	12.0069
970	ST4.03ch01	6217991	14.1366
971	ST4.03ch01	6223570	7.97801
972	ST4.03ch01	6223620	55.0683
973	ST4.03ch01	6223662	53.8356
974	ST4.03ch01	6295467	27.1262
975	ST4.03ch01	6295562	20.8681
976	ST4.03ch01	6295658	40.8113
977	ST4.03ch01	6295791	15.5764
978	ST4.03ch01	6302976	6.61111
979	ST4.03ch01	6303095	7.08449
980	ST4.03ch01	6429363	9.66667
981	ST4.03ch01	6437686	17.7188
982	ST4.03ch01	6461103	9.90741
983	ST4.03ch01	6588002	12.1238
984	ST4.03ch01	6786601	7.34144
985	ST4.03ch01	6786701	9.03356
986	ST4.03ch01	6802252	20.0729
987	ST4.03ch01	7271019	18.728
988	ST4.03ch01	7411258	9.23727
989	ST4.03ch01	7417887	52.8264
990	ST4.03ch01	7437074	18.5
991	ST4.03ch01	7437115	19.0845
992	ST4.03ch01	7437126	18.5451
993	ST4.03ch01	7447270	6.84838
994	ST4.03ch01	7447753	7.69097
995	ST4.03ch01	7447825	7.77083
996	ST4.03ch01	7447957	13.375
997	ST4.03ch01	7447970	22.7616
998	ST4.03ch01	7448011	20.7523
999	ST4.03ch01	7525254	24.235
1000	ST4.03ch01	7633102	6.92361
1001	ST4.03ch01	7633276	8.90509
1002	ST4.03ch01	7764864	13.2326
1003	ST4.03ch01	7845641	6.14468
1004	ST4.03ch01	7845658	24.066
1005	ST4.03ch01	7845683	24.5231
1006	ST4.03ch01	7845733	19.1505
1007	ST4.03ch01	7874106	10.4757
1008	ST4.03ch01	7874149	8.45602
1009	ST4.03ch01	7874153	8.4294
1010	ST4.03ch01	7874206	8.86458
1011	ST4.03ch01	8079599	9.85648
1012	ST4.03ch01	8149004	6.74421
1013	ST4.03ch01	8149090	6.67593
1014	ST4.03ch01	8219994	28.6273
1015	ST4.03ch01	8456177	9.19792
1016	ST4.03ch01	8493645	12.6007
1017	ST4.03ch01	8604602	45.0058
1018	ST4.03ch01	8611681	9.43634
1019	ST4.03ch01	8839479	13.8565
1020	ST4.03ch01	8839517	10.3785
1021	ST4.03ch01	8839623	16.3692
1022	ST4.03ch01	8903654	58.7801
1023	ST4.03ch01	9027458	12.9792
1024	ST4.03ch01	9294693	48.8183
1025	ST4.03ch01	9294694	48.934
1026	ST4.03ch01	9524370	11.4074
1027	ST4.03ch01	9524380	15.6713
1028	ST4.03ch01	9524400	14.1759
1029	ST4.03ch01	9524413	14.6146
1030	ST4.03ch01	9524423	14.6169
1031	ST4.03ch01	9524436	9.55787
1032	ST4.03ch01	9643229	15.0069
1033	ST4.03ch01	9643263	19.8912
1034	ST4.03ch01	9643306	17.537
1035	ST4.03ch01	9643313	9.51968
1036	ST4.03ch01	9789734	37.3438
1037	ST4.03ch01	9789781	29.5208
1038	ST4.03ch01	9789790	29.6053
1039	ST4.03ch01	10042525	21.9074
1040	ST4.03ch01	10130326	17.9144
1041	ST4.03ch01	10130378	18.3009
1042	ST4.03ch01	10131314	13.691
1043	ST4.03ch01	10189942	13.1725
1044	ST4.03ch01	10189948	12.9919
1045	ST4.03ch01	10286401	11.3762
1046	ST4.03ch01	10286484	9.59491
1047	ST4.03ch01	10311938	28.9618
1048	ST4.03ch01	10311945	18.9398
1049	ST4.03ch01	10312043	16.3715
1050	ST4.03ch01	10312056	16.2141
1051	ST4.03ch01	10312082	15.7211
1052	ST4.03ch01	10312093	14.9838
1053	ST4.03ch01	10416173	18.5104
1054	ST4.03ch01	10512928	39.6516
1055	ST4.03ch01	10512947	50.2975
1056	ST4.03ch01	10512976	50.7419
1057	ST4.03ch01	10512999	49.9722
1058	ST4.03ch01	10513019	30.8669
1059	ST4.03ch01	10513081	57.0856
1060	ST4.03ch01	10571928	30.39
1061	ST4.03ch01	10695709	7.84722
1062	ST4.03ch01	10770572	9.41551
1063	ST4.03ch01	11229376	6.88657
1064	ST4.03ch01	11390063	8.51852
1065	ST4.03ch01	11646498	14.6424
1066	ST4.03ch01	11646560	22.4873
1067	ST4.03ch01	11646605	13.4005
1068	ST4.03ch01	11646646	14.4444
1069	ST4.03ch01	11737761	11.0324
1070	ST4.03ch01	11737777	10.5336
1071	ST4.03ch01	11741476	22.4942
1072	ST4.03ch01	11741541	37.7986
1073	ST4.03ch01	11769446	9.93519
1074	ST4.03ch01	11769595	32.9549
1075	ST4.03ch01	11772014	17.5984
1076	ST4.03ch01	11772161	59.1285
1077	ST4.03ch01	11774207	17.1991
1078	ST4.03ch01	11774283	15.2512
1079	ST4.03ch01	11774302	12.6285
1080	ST4.03ch01	11851683	31.4282
1081	ST4.03ch01	11851894	9.7662
1082	ST4.03ch01	11889411	8.89468
1083	ST4.03ch01	11998877	6.67477
1084	ST4.03ch01	12000724	54.2917
1085	ST4.03ch01	12000837	9.18981
1086	ST4.03ch01	12000928	18.4387
1087	ST4.03ch01	12001042	9.04398
1088	ST4.03ch01	12001066	7.38542
1089	ST4.03ch01	12001084	8.18287
1090	ST4.03ch01	12001097	8.8669
1091	ST4.03ch01	12003240	8.68519
1092	ST4.03ch01	12003413	8.5463
1093	ST4.03ch01	12003502	10.2245
1094	ST4.03ch01	12005471	15.5139
1095	ST4.03ch01	12005536	18.7199
1096	ST4.03ch01	12005708	9.47106
1097	ST4.03ch01	12242381	26.787
1098	ST4.03ch01	12578998	7.8044
1099	ST4.03ch01	12583957	7.89352
1100	ST4.03ch01	12588982	11.9942
1101	ST4.03ch01	12816530	16.8079
1102	ST4.03ch01	12816559	16.1308
1103	ST4.03ch01	12994234	24.8947
1104	ST4.03ch01	12994318	18.2269
1105	ST4.03ch01	13108757	12.7176
1106	ST4.03ch01	13186059	6.68519
1107	ST4.03ch01	13266294	10.8611
1108	ST4.03ch01	13329416	42.5162
1109	ST4.03ch01	13389817	15.0509
1110	ST4.03ch01	13389898	10.0914
1111	ST4.03ch01	13390063	13.9317
1112	ST4.03ch01	13501363	13.4699
1113	ST4.03ch01	13501374	13.5012
1114	ST4.03ch01	13502457	52.8692
1115	ST4.03ch01	13502491	34.9363
1116	ST4.03ch01	13502517	35.919
1117	ST4.03ch01	13502569	32.14
1118	ST4.03ch01	13502578	7.30093
1119	ST4.03ch01	13502805	6.10532
1120	ST4.03ch01	13502840	6.4294
1121	ST4.03ch01	13539573	30.5417
1122	ST4.03ch01	13546047	7.28935
1123	ST4.03ch01	13546087	6.09144
1124	ST4.03ch01	13568146	20.8345
1125	ST4.03ch01	13568174	20.7095
1126	ST4.03ch01	13568200	19.6713
1127	ST4.03ch01	13575371	10.265
1128	ST4.03ch01	13592764	8.71991
1129	ST4.03ch01	13614990	57.3947
1130	ST4.03ch01	13670723	8.09491
1131	ST4.03ch01	13670740	8.22917
1132	ST4.03ch01	13674043	7.98148
1133	ST4.03ch01	13806261	49.7269
1134	ST4.03ch01	13923876	9.28472
1135	ST4.03ch01	14338590	11.3206
1136	ST4.03ch01	14338705	9.48727
1137	ST4.03ch01	14346576	8.5081
1138	ST4.03ch01	14347602	15.0706
1139	ST4.03ch01	14520208	8.33102
1140	ST4.03ch01	14522505	9.66551
1141	ST4.03ch01	14651643	10.0799
1142	ST4.03ch01	14699951	10.8356
1143	ST4.03ch01	14744716	18.6968
1144	ST4.03ch01	14747944	12.2847
1145	ST4.03ch01	14747972	12.7049
1146	ST4.03ch01	14748012	12.7743
1147	ST4.03ch01	14748208	9.56944
1148	ST4.03ch01	14748470	7.5162
1149	ST4.03ch01	14882111	8.26505
1150	ST4.03ch01	14882133	8.63889
1151	ST4.03ch01	14882153	8.78472
1152	ST4.03ch01	14907822	7.07523
1153	ST4.03ch01	15062897	12.1076
1154	ST4.03ch01	15108178	11.4491
1155	ST4.03ch01	15108260	11.4097
1156	ST4.03ch01	15190832	14.1979
1157	ST4.03ch01	15190833	14.1412
1158	ST4.03ch01	15191618	8.23611
1159	ST4.03ch01	15191653	9.95486
1160	ST4.03ch01	15191682	9.84838
1161	ST4.03ch01	15263574	27.7859
1162	ST4.03ch01	15311592	26.9977
1163	ST4.03ch01	15317214	49.1759
1164	ST4.03ch01	15319270	18.1655
1165	ST4.03ch01	15319305	17.4132
1166	ST4.03ch01	15327223	36.8426
1167	ST4.03ch01	15327290	30.2593
1168	ST4.03ch01	15328785	14.5405
1169	ST4.03ch01	15353601	11.0822
1170	ST4.03ch01	15353708	12.8623
1171	ST4.03ch01	15353860	20.6829
1172	ST4.03ch01	15496602	10.2951
1173	ST4.03ch01	15772748	7.32523
1174	ST4.03ch01	15773919	15.64
1175	ST4.03ch01	15773930	16.2373
1176	ST4.03ch01	15773962	19.7581
1177	ST4.03ch01	15773981	20.9062
1178	ST4.03ch01	15774029	17.9641
1179	ST4.03ch01	15912913	12.1007
1180	ST4.03ch01	15912925	12.1088
1181	ST4.03ch01	15912952	11.7743
1182	ST4.03ch01	16107959	26.5336
1183	ST4.03ch01	16108027	18.8553
1184	ST4.03ch01	16108122	56.4028
1185	ST4.03ch01	16108124	52.478
1186	ST4.03ch01	16108172	53.1921
1187	ST4.03ch01	16108210	11.331
1188	ST4.03ch01	16108679	51.6505
1189	ST4.03ch01	16108728	32.7037
1190	ST4.03ch01	16129009	7.65162
1191	ST4.03ch01	16281496	12.8947
1192	ST4.03ch01	16281531	20.4931
1193	ST4.03ch01	16281553	19.8854
1194	ST4.03ch01	16374069	51.9537
1195	ST4.03ch01	16399350	7.72106
1196	ST4.03ch01	16399358	7.68056
1197	ST4.03ch01	16399521	13.0984
1198	ST4.03ch01	16399562	20.6701
1199	ST4.03ch01	16399575	21.4537
1200	ST4.03ch01	16399625	14.3507
1201	ST4.03ch01	16402060	12.713
1202	ST4.03ch01	16874572	8.13657
1203	ST4.03ch01	16906660	26.6435
1204	ST4.03ch01	16906712	8.30556
1205	ST4.03ch01	16906735	6.92593
1206	ST4.03ch01	16907743	8.43056
1207	ST4.03ch01	16911685	10.0301
1208	ST4.03ch01	16950449	21.9873
1209	ST4.03ch01	17366337	20.191
1210	ST4.03ch01	17674393	10.2766
1211	ST4.03ch01	17680725	43.4225
1212	ST4.03ch01	17680759	45.3924
1213	ST4.03ch01	17680800	27.1921
1214	ST4.03ch01	17680841	38.353
1215	ST4.03ch01	17680863	35.8183
1216	ST4.03ch01	17680868	35.6377
1217	ST4.03ch01	17680904	55.5671
1218	ST4.03ch01	17680935	35.5046
1219	ST4.03ch01	17681042	31.0382
1220	ST4.03ch01	17681061	31.0382
1221	ST4.03ch01	17681107	25.7986
1222	ST4.03ch01	17681136	43.5278
1223	ST4.03ch01	17681152	43.8704
1224	ST4.03ch01	17681197	24.4225
1225	ST4.03ch01	17681235	18.4468
1226	ST4.03ch01	17681293	18.603
1227	ST4.03ch01	17694933	18.1794
1228	ST4.03ch01	17845239	8.44792
1229	ST4.03ch01	17959343	15.4005
1230	ST4.03ch01	18119147	43.8368
1231	ST4.03ch01	18219743	48.6273
1232	ST4.03ch01	18229901	18.7269
1233	ST4.03ch01	18277366	9.28125
1234	ST4.03ch01	18359915	40.0903
1235	ST4.03ch01	18360057	12.103
1236	ST4.03ch01	18360106	12.8206
1237	ST4.03ch01	18362588	21.9826
1238	ST4.03ch01	18362607	20.0093
1239	ST4.03ch01	18362690	26.3669
1240	ST4.03ch01	18363169	36.4699
1241	ST4.03ch01	18390590	51.36
1242	ST4.03ch01	18392053	32.5938
1243	ST4.03ch01	18392246	15.3438
1244	ST4.03ch01	18392288	11.8889
1245	ST4.03ch01	18392408	12.081
1246	ST4.03ch01	18392429	7.67824
1247	ST4.03ch01	18392566	7.31134
1248	ST4.03ch01	18393347	10.3866
1249	ST4.03ch01	18393400	8.89005
1250	ST4.03ch01	18393740	30.4028
1251	ST4.03ch01	18394371	14.2581
1252	ST4.03ch01	18394375	14.3079
1253	ST4.03ch01	18736686	11.6308
1254	ST4.03ch01	18736710	11.7905
1255	ST4.03ch01	18736723	11.184
1256	ST4.03ch01	18736773	12.2731
1257	ST4.03ch01	18736867	7.74653
1258	ST4.03ch01	18747474	9.91204
1259	ST4.03ch01	18747653	8.73495
1260	ST4.03ch01	18927609	18.8634
1261	ST4.03ch01	18927689	17.9653
1262	ST4.03ch01	18927829	8.27431
1263	ST4.03ch01	18976244	19.7153
1264	ST4.03ch01	18997456	12.2755
1265	ST4.03ch01	18997547	7.4456
1266	ST4.03ch01	19002344	19.919
1267	ST4.03ch01	19016139	39.7315
1268	ST4.03ch01	19046054	7.79745
1269	ST4.03ch01	19047124	6.56481
1270	ST4.03ch01	19047391	8.69329
1271	ST4.03ch01	19453171	29.8785
1272	ST4.03ch01	19616387	14.6875
1273	ST4.03ch01	19666722	7.08681
1274	ST4.03ch01	19666872	12.8322
1275	ST4.03ch01	19705668	8.81597
1276	ST4.03ch01	19897871	29.978
1277	ST4.03ch01	19899270	7.37963
1278	ST4.03ch01	19899357	11.7581
1279	ST4.03ch01	20006048	8.34838
1280	ST4.03ch01	20055492	7.8912
1281	ST4.03ch01	20125330	17.9363
1282	ST4.03ch01	20283875	17.6667
1283	ST4.03ch01	20418923	13.4097
1284	ST4.03ch01	20427828	7.45602
1285	ST4.03ch01	20431481	15.6238
1286	ST4.03ch01	20432795	8.64583
1287	ST4.03ch01	20668630	9.20718
1288	ST4.03ch01	20668648	9.2037
1289	ST4.03ch01	20668651	8.96528
1290	ST4.03ch01	20727124	7.44676
1291	ST4.03ch01	20917164	13.6944
1292	ST4.03ch01	21226434	9.58449
1293	ST4.03ch01	21284765	12.3669
1294	ST4.03ch01	21284861	13.728
1295	ST4.03ch01	21653165	6.88889
1296	ST4.03ch01	21939343	8.96644
1297	ST4.03ch01	21973915	13.184
1298	ST4.03ch01	22701546	40.1088
1299	ST4.03ch01	22701593	39.6076
1300	ST4.03ch01	22916965	12.5405
1301	ST4.03ch01	22917170	6.89352
1302	ST4.03ch01	23010369	8.15509
1303	ST4.03ch01	23296320	25.0012
1304	ST4.03ch01	23296448	8.79167
1305	ST4.03ch01	23406397	15.7708
1306	ST4.03ch01	23583695	6.68519
1307	ST4.03ch01	23656387	19.787
1308	ST4.03ch01	23656448	26.7975
1309	ST4.03ch01	23656507	11.1528
1310	ST4.03ch01	23656873	55.8449
1311	ST4.03ch01	23657001	32.4051
1312	ST4.03ch01	23743753	9.7662
1313	ST4.03ch01	24041084	33.4248
1314	ST4.03ch01	24135055	16.8218
1315	ST4.03ch01	24135100	26.0822
1316	ST4.03ch01	24135124	24.1516
1317	ST4.03ch01	24154153	15.3912
1318	ST4.03ch01	24165680	26.6794
1319	ST4.03ch01	24165711	26.2894
1320	ST4.03ch01	24165733	25.4097
1321	ST4.03ch01	24169039	7.98148
1322	ST4.03ch01	24169126	28.5903
1323	ST4.03ch01	24296590	13.3125
1324	ST4.03ch01	24296613	12.1134
1325	ST4.03ch01	24296675	14.2188
1326	ST4.03ch01	24296730	19.6933
1327	ST4.03ch01	24517525	12.0174
1328	ST4.03ch01	24578523	9.62153
1329	ST4.03ch01	24654120	17.9167
1330	ST4.03ch01	24669018	29.4201
1331	ST4.03ch01	24688665	54.5069
1332	ST4.03ch01	24997205	8.03125
1333	ST4.03ch01	25005392	34.7118
1334	ST4.03ch01	25199600	10.3553
1335	ST4.03ch01	25280998	13.2593
1336	ST4.03ch01	25295487	12.8391
1337	ST4.03ch01	25920609	7.92361
1338	ST4.03ch01	28098497	25.4907
1339	ST4.03ch01	28098624	16.4225
1340	ST4.03ch01	28098806	9.03588
1341	ST4.03ch01	28300581	28.7778
1342	ST4.03ch01	28300589	28.9375
1343	ST4.03ch01	28300707	36.0081
1344	ST4.03ch01	28300708	33.4803
1345	ST4.03ch01	28301095	13.7778
1346	ST4.03ch01	28301146	8.51505
1347	ST4.03ch01	28858244	12.1944
1348	ST4.03ch01	28858304	16.1655
1349	ST4.03ch01	28858305	16.2095
1350	ST4.03ch01	28882591	53.1921
1351	ST4.03ch01	29110296	7.40625
1352	ST4.03ch01	29202319	8.47338
1353	ST4.03ch01	29225429	11.4062
1354	ST4.03ch01	29225511	15.7986
1355	ST4.03ch01	29239394	27.5035
1356	ST4.03ch01	29499557	7.75347
1357	ST4.03ch01	29500879	7.4838
1358	ST4.03ch01	29501073	10.5266
1359	ST4.03ch01	29525388	9.10532
1360	ST4.03ch01	29525501	9.89005
1361	ST4.03ch01	29525582	11.0764
1362	ST4.03ch01	29575343	6.79282
1363	ST4.03ch01	29575603	6.51505
1364	ST4.03ch01	29678673	13.5926
1365	ST4.03ch01	29679855	6.49769
1366	ST4.03ch01	29680036	14.0938
1367	ST4.03ch01	29680501	16.5775
1368	ST4.03ch01	29680729	9.17593
1369	ST4.03ch01	29682043	38.3738
1370	ST4.03ch01	29682412	12.1146
1371	ST4.03ch01	29682786	23.0417
1372	ST4.03ch01	29683551	13.7014
1373	ST4.03ch01	29685000	19.8773
1374	ST4.03ch01	29685087	18.6771
1375	ST4.03ch01	29929567	9.00347
1376	ST4.03ch01	30036474	7.80208
1377	ST4.03ch01	30054512	8.72917
1378	ST4.03ch01	30112997	11.3576
1379	ST4.03ch01	30113207	9.47338
1380	ST4.03ch01	30132043	8.70718
1381	ST4.03ch01	30359851	9.98611
1382	ST4.03ch01	30383176	10.2812
1383	ST4.03ch01	30383216	9.81713
1384	ST4.03ch01	30782282	11.5116
1385	ST4.03ch01	30837576	8.72569
1386	ST4.03ch01	30837630	6.68981
1387	ST4.03ch01	30837866	8.96644
1388	ST4.03ch01	30839352	48.9769
1389	ST4.03ch01	31023537	14.6887
1390	ST4.03ch01	31032538	15.5532
1391	ST4.03ch01	31034139	28.9699
1392	ST4.03ch01	31043841	10.287
1393	ST4.03ch01	31048235	16.9132
1394	ST4.03ch01	31048748	12.1308
1395	ST4.03ch01	31134854	6.8912
1396	ST4.03ch01	31169696	17.8495
1397	ST4.03ch01	31200049	8.50347
1398	ST4.03ch01	31427208	12.3993
1399	ST4.03ch01	31546948	7.79051
1400	ST4.03ch01	31822021	8.26505
1401	ST4.03ch01	32039568	18.3576
1402	ST4.03ch01	32044408	19.6701
1403	ST4.03ch01	32091869	29.9225
1404	ST4.03ch01	32091883	31.8611
1405	ST4.03ch01	32091915	27.6806
1406	ST4.03ch01	32094323	9.94444
1407	ST4.03ch01	32094437	22.8021
1408	ST4.03ch01	32094460	13.9306
1409	ST4.03ch01	32182885	45.809
1410	ST4.03ch01	32182889	32.2801
1411	ST4.03ch01	32210611	36.8472
1412	ST4.03ch01	32216784	19.9375
1413	ST4.03ch01	32216858	15.434
1414	ST4.03ch01	32229306	55.0081
1415	ST4.03ch01	32237047	10.5405
1416	ST4.03ch01	32458413	55.9375
1417	ST4.03ch01	32458694	9.22917
1418	ST4.03ch01	32462190	10.6296
1419	ST4.03ch01	32470795	13.1655
1420	ST4.03ch01	32489280	34.6586
1421	ST4.03ch01	32489395	27.3438
1422	ST4.03ch01	32489425	28.6493
1423	ST4.03ch01	32489441	22.8854
1424	ST4.03ch01	32505081	16.9525
1425	ST4.03ch01	32505234	19.8669
1426	ST4.03ch01	32505271	22.3657
1427	ST4.03ch01	32571135	12.9132
1428	ST4.03ch01	32906935	24.1343
1429	ST4.03ch01	32918915	8.57639
1430	ST4.03ch01	33217960	9.79398
1431	ST4.03ch01	33218524	45.0417
1432	ST4.03ch01	33247283	11.4178
1433	ST4.03ch01	33296269	13.978
1434	ST4.03ch01	33296300	25.7303
1435	ST4.03ch01	33297966	14.456
1436	ST4.03ch01	33352048	32.794
1437	ST4.03ch01	33354287	11.7338
1438	ST4.03ch01	33354424	22.875
1439	ST4.03ch01	33364043	14.7488
1440	ST4.03ch01	33377733	14.6007
1441	ST4.03ch01	33547730	6.82639
1442	ST4.03ch01	33625300	12.0602
1443	ST4.03ch01	33747011	8.26852
1444	ST4.03ch01	33747028	8.13542
1445	ST4.03ch01	33747038	8.09491
1446	ST4.03ch01	33747054	7.90856
1447	ST4.03ch01	33747063	7.68171
1448	ST4.03ch01	33747069	7.44444
1449	ST4.03ch01	33747071	7.2338
1450	ST4.03ch01	33747086	7.02431
1451	ST4.03ch01	34059811	7.1713
1452	ST4.03ch01	34096435	8.62153
1453	ST4.03ch01	34096589	8.3206
1454	ST4.03ch01	34116941	9.64583
1455	ST4.03ch01	34347030	7.46296
1456	ST4.03ch01	34347095	7.57176
1457	ST4.03ch01	34542665	11.7882
1458	ST4.03ch01	34623212	8.76968
1459	ST4.03ch01	34741095	16.3912
1460	ST4.03ch01	34741148	14.8021
1461	ST4.03ch01	34934816	7.06597
1462	ST4.03ch01	34934819	7.07639
1463	ST4.03ch01	35137802	13.5417
1464	ST4.03ch01	35291490	12.9491
1465	ST4.03ch01	35291504	12.8333
1466	ST4.03ch01	35291543	12.919
1467	ST4.03ch01	35450798	8.54745
1468	ST4.03ch01	35455083	10.5347
1469	ST4.03ch01	35457764	27.2234
1470	ST4.03ch01	35459119	13.4317
1471	ST4.03ch01	35479113	8.25231
1472	ST4.03ch01	35580546	9.70255
1473	ST4.03ch01	35627158	43.7419
1474	ST4.03ch01	35677468	13.2072
1475	ST4.03ch01	35677637	10.8542
1476	ST4.03ch01	35757628	12.3565
1477	ST4.03ch01	35830035	7.50579
1478	ST4.03ch01	35855317	23.2627
1479	ST4.03ch01	35858453	6.6875
1480	ST4.03ch01	35860797	18.6227
1481	ST4.03ch01	35862587	18.0116
1482	ST4.03ch01	35875449	22.0995
1483	ST4.03ch01	35878084	11.147
1484	ST4.03ch01	35987308	14.1863
1485	ST4.03ch01	36003991	12.5914
1486	ST4.03ch01	36031916	15.5706
1487	ST4.03ch01	36148952	54.963
1488	ST4.03ch01	36157772	14.6898
1489	ST4.03ch01	36569046	12.5475
1490	ST4.03ch01	36573941	8.54167
1491	ST4.03ch01	36574024	20.5243
1492	ST4.03ch01	36930287	20.0127
1493	ST4.03ch01	36967868	9.42593
1494	ST4.03ch01	37071410	10.8704
1495	ST4.03ch01	37071426	12.7894
1496	ST4.03ch01	37207402	7.75231
1497	ST4.03ch01	37207708	21.3137
1498	ST4.03ch01	37323166	31.2049
1499	ST4.03ch01	37440437	11.1285
1500	ST4.03ch01	37538666	21.6725
1501	ST4.03ch01	37538721	17.4444
1502	ST4.03ch01	37538819	21.2083
1503	ST4.03ch01	37538839	22.9491
1504	ST4.03ch01	37542694	25.9167
1505	ST4.03ch01	37548131	7.62384
1506	ST4.03ch01	37548131	7.62384
1507	ST4.03ch01	37612986	17.1736
1508	ST4.03ch01	37613023	17.6516
1509	ST4.03ch01	37671521	11.1806
1510	ST4.03ch01	37683681	9.97454
1511	ST4.03ch01	37684547	5.65972
1512	ST4.03ch01	37786292	11.2778
1513	ST4.03ch01	37796515	7.03704
1514	ST4.03ch01	38014069	7.55324
1515	ST4.03ch01	38271176	8.62153
1516	ST4.03ch01	38282396	7.40856
1517	ST4.03ch01	38282545	12.4907
1518	ST4.03ch01	38474162	57.8507
1519	ST4.03ch01	38478123	8.63773
1520	ST4.03ch01	38478223	25.8438
1521	ST4.03ch01	38823602	11.8009
1522	ST4.03ch01	39014647	8.39699
1523	ST4.03ch01	39155748	14.4317
1524	ST4.03ch01	39316818	11.875
1525	ST4.03ch01	39316906	13.0625
1526	ST4.03ch01	39388069	9.50579
1527	ST4.03ch01	39436549	8.33449
1528	ST4.03ch01	39436613	6.67593
1529	ST4.03ch01	39647292	19.9954
1530	ST4.03ch01	39666363	6.88773
1531	ST4.03ch01	39667960	9.09028
1532	ST4.03ch01	39848406	15.912
1533	ST4.03ch01	39886107	7.97685
1534	ST4.03ch01	39888635	8.19097
1535	ST4.03ch01	39888807	14.2384
1536	ST4.03ch01	39946322	14.4375
1537	ST4.03ch01	40141668	10.441
1538	ST4.03ch01	40152657	17.3681
1539	ST4.03ch01	40197681	6.79398
1540	ST4.03ch01	40692655	20.294
1541	ST4.03ch01	40862550	10.7824
1542	ST4.03ch01	40912234	7.98032
1543	ST4.03ch01	40915102	14.64
1544	ST4.03ch01	40915565	7.16667
1545	ST4.03ch01	40915626	14.8032
1546	ST4.03ch01	40923160	12.8866
1547	ST4.03ch01	41071891	12.4884
1548	ST4.03ch01	41071988	15.4641
1549	ST4.03ch01	41072108	7.34259
1550	ST4.03ch01	41149103	8.73727
1551	ST4.03ch01	41149189	7.98611
1552	ST4.03ch01	41149341	14.1088
1553	ST4.03ch01	41278803	10.3947
1554	ST4.03ch01	41278838	9.7581
1555	ST4.03ch01	41278869	9.7662
1556	ST4.03ch01	41840384	9.10764
1557	ST4.03ch01	41840425	8.47454
1558	ST4.03ch01	41840433	8.42477
1559	ST4.03ch01	41863827	10.5822
1560	ST4.03ch01	41863922	9.07407
1561	ST4.03ch01	41954333	32.6551
1562	ST4.03ch01	41954595	38.5463
1563	ST4.03ch01	41974990	7.44213
1564	ST4.03ch01	42057013	7.03704
1565	ST4.03ch01	42305168	13.9468
1566	ST4.03ch01	42546483	12.875
1567	ST4.03ch01	42546513	11.8831
1568	ST4.03ch01	42636029	7.7338
1569	ST4.03ch01	42709308	28.4965
1570	ST4.03ch01	42714650	39.3681
1571	ST4.03ch01	42742722	17.5891
1572	ST4.03ch01	43000694	15.7199
1573	ST4.03ch01	43116851	10.6528
1574	ST4.03ch01	43116852	10.9514
1575	ST4.03ch01	43367949	17.0567
1576	ST4.03ch01	43404808	22.3333
1577	ST4.03ch01	43907887	19.6204
1578	ST4.03ch01	43990981	21.2153
1579	ST4.03ch01	44032536	13.066
1580	ST4.03ch01	44194740	9.1412
1581	ST4.03ch01	44195020	8.75926
1582	ST4.03ch01	44259027	7.89815
1583	ST4.03ch01	44629393	7.68403
1584	ST4.03ch01	44629531	11.2836
1585	ST4.03ch01	44647624	8.6169
1586	ST4.03ch01	44698666	23.4016
1587	ST4.03ch01	44701455	13.4502
1588	ST4.03ch01	44833045	8.11574
1589	ST4.03ch01	44834463	20.4676
1590	ST4.03ch01	44837949	20.9699
1591	ST4.03ch01	44839764	30.7315
1592	ST4.03ch01	44841635	39.375
1593	ST4.03ch01	44847039	23.2211
1594	ST4.03ch01	44890038	42.2882
1595	ST4.03ch01	44900593	7.59954
1596	ST4.03ch01	44903563	40.5208
1597	ST4.03ch01	45090492	10.4618
1598	ST4.03ch01	45148858	13.037
1599	ST4.03ch01	45148874	11.5856
1600	ST4.03ch01	45148883	10.4514
1601	ST4.03ch01	45148885	10.2836
1602	ST4.03ch01	45148908	16.7801
1603	ST4.03ch01	45148928	16.728
1604	ST4.03ch01	45148943	9.17593
1605	ST4.03ch01	45148968	9.90972
1606	ST4.03ch01	45170578	10.0706
1607	ST4.03ch01	45196196	7.15046
1608	ST4.03ch01	45218246	12.6019
1609	ST4.03ch01	45394049	7.78819
1610	ST4.03ch01	45394077	9.49769
1611	ST4.03ch01	45394077	9.49769
1612	ST4.03ch01	45396468	10.8148
1613	ST4.03ch01	45401411	8.32639
1614	ST4.03ch01	45417042	21.3102
1615	ST4.03ch01	45417383	6.78241
1616	ST4.03ch01	45417535	19.6829
1617	ST4.03ch01	45676913	7.06019
1618	ST4.03ch01	45677118	18.6019
1619	ST4.03ch01	45677265	7.12384
1620	ST4.03ch01	45746197	7.48843
1621	ST4.03ch01	45757868	21.0995
1622	ST4.03ch01	45775637	26.1181
1623	ST4.03ch01	45776870	6.39005
1624	ST4.03ch01	45956541	25.4051
1625	ST4.03ch01	46322710	16.6215
1626	ST4.03ch01	46576290	8.55093
1627	ST4.03ch01	46576307	8.75694
1628	ST4.03ch01	46830863	11.6088
1629	ST4.03ch01	47295208	7.99074
1630	ST4.03ch01	47571348	9.59028
1631	ST4.03ch01	47682738	7.22106
1632	ST4.03ch01	47690122	16.8935
1633	ST4.03ch01	47749618	31.331
1634	ST4.03ch01	47753766	20.6898
1635	ST4.03ch01	48050044	13.8553
1636	ST4.03ch01	48168625	38.1956
1637	ST4.03ch01	48169603	17.9757
1638	ST4.03ch01	48413767	9.89931
1639	ST4.03ch01	48612305	17.8889
1640	ST4.03ch01	48673929	7.93056
1641	ST4.03ch01	48814487	8.15972
1642	ST4.03ch01	48860011	17.7419
1643	ST4.03ch01	49046558	6.38194
1644	ST4.03ch01	49094339	14.4988
1645	ST4.03ch01	49094380	14.4201
1646	ST4.03ch01	49095122	12.5174
1647	ST4.03ch01	49095147	12.3148
1648	ST4.03ch01	49126583	20.772
1649	ST4.03ch01	49128675	9.38889
1650	ST4.03ch01	49129403	17.5451
1651	ST4.03ch01	49133450	9.55093
1652	ST4.03ch01	49311892	30.7002
1653	ST4.03ch01	49337700	7.3912
1654	ST4.03ch01	49490182	20.691
1655	ST4.03ch01	49652720	10.1343
1656	ST4.03ch01	49753792	7.90162
1657	ST4.03ch01	49919459	16.1968
1658	ST4.03ch01	49947591	24.5023
1659	ST4.03ch01	49968620	12.9653
1660	ST4.03ch01	50130874	14.3507
1661	ST4.03ch01	50130957	8.07176
1662	ST4.03ch01	50132387	41.1574
1663	ST4.03ch01	50153273	9.14931
1664	ST4.03ch01	50153286	9.01736
1665	ST4.03ch01	50153311	9.02083
1666	ST4.03ch01	50153775	9.10648
1667	ST4.03ch01	50153808	8.1713
1668	ST4.03ch01	50153821	7.71528
1669	ST4.03ch01	50154006	7.39931
1670	ST4.03ch01	50154013	7.62384
1671	ST4.03ch01	50154037	8.39583
1672	ST4.03ch01	50459274	36.559
1673	ST4.03ch01	50780251	11.7454
1674	ST4.03ch01	50780280	10.6597
1675	ST4.03ch01	50780315	12.4433
1676	ST4.03ch01	50955338	7.00347
1677	ST4.03ch01	51295622	16.3634
1678	ST4.03ch01	51305399	47.1852
1679	ST4.03ch01	51826837	16.5475
1680	ST4.03ch01	52318564	56.8715
1681	ST4.03ch01	52319072	36.4838
1682	ST4.03ch01	52353704	7.44792
1683	ST4.03ch01	52353727	7.45602
1684	ST4.03ch01	52353753	7.05093
1685	ST4.03ch01	52448968	21.5312
1686	ST4.03ch01	52451904	9.48843
1687	ST4.03ch01	52486342	10.7755
1688	ST4.03ch01	52486501	8.28588
1689	ST4.03ch01	52524973	9.51042
1690	ST4.03ch01	52525086	13.3819
1691	ST4.03ch01	52525307	12.7639
1692	ST4.03ch01	52526901	21.3264
1693	ST4.03ch01	52782663	8.65856
1694	ST4.03ch01	52782664	8.67593
1695	ST4.03ch01	52789066	18.6644
1696	ST4.03ch01	52865535	9.94213
1697	ST4.03ch01	52865649	11.2431
1698	ST4.03ch01	53100856	45.3183
1699	ST4.03ch01	53162681	18.6412
1700	ST4.03ch01	53170246	10.0197
1701	ST4.03ch01	53183661	22.287
1702	ST4.03ch01	53183666	22.3241
1703	ST4.03ch01	53188890	16.0509
1704	ST4.03ch01	53188904	16.1192
1705	ST4.03ch01	53188940	29.0775
1706	ST4.03ch01	53208185	41.6435
1707	ST4.03ch01	53234194	9.95139
1708	ST4.03ch01	53342483	7.5787
1709	ST4.03ch01	53342667	16.272
1710	ST4.03ch01	53633606	13.3009
1711	ST4.03ch01	53795602	22.8264
1712	ST4.03ch01	53797349	33.9444
1713	ST4.03ch01	53799056	25.6065
1714	ST4.03ch01	53919187	7.65046
1715	ST4.03ch01	54327294	6.45718
1716	ST4.03ch01	54406812	23.6157
1717	ST4.03ch01	54406918	13.8715
1718	ST4.03ch01	54438889	17.081
1719	ST4.03ch01	54438890	17.0405
1720	ST4.03ch01	54440141	30.2396
1721	ST4.03ch01	54457556	22.2407
1722	ST4.03ch01	54524392	12.6574
1723	ST4.03ch01	54685725	10.1505
1724	ST4.03ch01	54822455	20.1516
1725	ST4.03ch01	54824802	37.7292
1726	ST4.03ch01	54869255	12.6215
1727	ST4.03ch01	54983661	7.17245
1728	ST4.03ch01	54983665	7.20949
1729	ST4.03ch01	54983689	9.19676
1730	ST4.03ch01	54983733	11.0231
1731	ST4.03ch01	54983761	11.4213
1732	ST4.03ch01	54983797	17.3229
1733	ST4.03ch01	54983814	14.3981
1734	ST4.03ch01	54983819	14.2407
1735	ST4.03ch01	55163664	40.2882
1736	ST4.03ch01	55163714	57.7558
1737	ST4.03ch01	55172849	10.8958
1738	ST4.03ch01	55172888	48.4954
1739	ST4.03ch01	55172945	31.9178
1740	ST4.03ch01	55172970	29.8426
1741	ST4.03ch01	55173008	30.8796
1742	ST4.03ch01	55177137	8.22685
1743	ST4.03ch01	55231607	8.17245
1744	ST4.03ch01	55352666	22.1678
1745	ST4.03ch01	55693876	8.3287
1746	ST4.03ch01	56035135	11.2569
1747	ST4.03ch01	56035990	12.7789
1748	ST4.03ch01	56499542	9.16435
1749	ST4.03ch01	56499616	16.4398
1750	ST4.03ch01	56559979	50.1146
1751	ST4.03ch01	56560025	50.1435
1752	ST4.03ch01	56696418	17.3576
1753	ST4.03ch01	56696453	18.8958
1754	ST4.03ch01	56742818	21.6377
1755	ST4.03ch01	56742898	28.8692
1756	ST4.03ch01	56751013	29.4711
1757	ST4.03ch01	56885600	10.5729
1758	ST4.03ch01	56887325	13.3588
1759	ST4.03ch01	56921755	16.9132
1760	ST4.03ch01	56921836	17.4236
1761	ST4.03ch01	56956741	13.4954
1762	ST4.03ch01	56956841	10.8368
1763	ST4.03ch01	57039478	9.94097
1764	ST4.03ch01	57205069	16.3056
1765	ST4.03ch01	57205082	15.4352
1766	ST4.03ch01	57205227	18.4236
1767	ST4.03ch01	57208037	17.8588
1768	ST4.03ch01	57208063	18.4132
1769	ST4.03ch01	57208069	18.3611
1770	ST4.03ch01	57252628	8.25
1771	ST4.03ch01	57261300	11.0683
1772	ST4.03ch01	57369183	9.96412
1773	ST4.03ch01	57379023	10.7917
1774	ST4.03ch01	57387427	11.4838
1775	ST4.03ch01	57409853	6.01389
1776	ST4.03ch01	57542411	43.6447
1777	ST4.03ch01	57553240	40.9352
1778	ST4.03ch01	57553259	40.4919
1779	ST4.03ch01	57553381	25.9306
1780	ST4.03ch01	57553412	23.8032
1781	ST4.03ch01	57553428	21.662
1782	ST4.03ch01	57553510	13.4213
1783	ST4.03ch01	57554059	23.691
1784	ST4.03ch01	57554546	31.3866
1785	ST4.03ch01	57554569	31.4942
1786	ST4.03ch01	57555888	51.7095
1787	ST4.03ch01	57558120	14.1898
1788	ST4.03ch01	57639503	10.1782
1789	ST4.03ch01	57639636	7.45602
1790	ST4.03ch01	57639653	7.79977
1791	ST4.03ch01	57639741	39.8808
1792	ST4.03ch01	57639746	40.2639
1793	ST4.03ch01	57669576	8.34028
1794	ST4.03ch01	57669608	8.10532
1795	ST4.03ch01	57755027	13.9271
1796	ST4.03ch01	57755102	9.39468
1797	ST4.03ch01	57755820	10.6134
1798	ST4.03ch01	57765852	20.3762
1799	ST4.03ch01	57801455	6.68519
1800	ST4.03ch01	57801510	7.47801
1801	ST4.03ch01	57802784	14.772
1802	ST4.03ch01	57802806	15.1169
1803	ST4.03ch01	57802831	15.1481
1804	ST4.03ch01	57820523	9.03472
1805	ST4.03ch01	57922205	19.8831
1806	ST4.03ch01	57922370	24.5486
1807	ST4.03ch01	57930872	11.0521
1808	ST4.03ch01	57930977	10.8542
1809	ST4.03ch01	57932709	5.66204
1810	ST4.03ch01	57945996	27.3854
1811	ST4.03ch01	58018638	7.0162
1812	ST4.03ch01	58018922	6.38542
1813	ST4.03ch01	58018977	7.27662
1814	ST4.03ch01	58019094	9.19676
1815	ST4.03ch01	58029382	47.1644
1816	ST4.03ch01	58029451	57.3472
1817	ST4.03ch01	58029482	45.5984
1818	ST4.03ch01	58083145	29.5405
1819	ST4.03ch01	58094378	10.8611
1820	ST4.03ch01	58260731	10.2072
1821	ST4.03ch01	58263805	8.22685
1822	ST4.03ch01	58282979	8.36574
1823	ST4.03ch01	58284348	27.9306
1824	ST4.03ch01	58440132	18.6111
1825	ST4.03ch01	58467366	6.75347
1826	ST4.03ch01	58501140	15.9699
1827	ST4.03ch01	58510250	57.3519
1828	ST4.03ch01	58520432	7.28472
1829	ST4.03ch01	58527100	17.4676
1830	ST4.03ch01	58536486	10.4248
1831	ST4.03ch01	58540062	21.3206
1832	ST4.03ch01	58540209	21.9028
1833	ST4.03ch01	58696119	10.3079
1834	ST4.03ch01	58696198	14.1736
1835	ST4.03ch01	58734532	26.5058
1836	ST4.03ch01	58842586	12.9931
1837	ST4.03ch01	58842735	8.13542
1838	ST4.03ch01	58846641	16.2894
1839	ST4.03ch01	58859425	6.97569
1840	ST4.03ch01	58880181	6.52662
1841	ST4.03ch01	58952996	18.6019
1842	ST4.03ch01	58961307	6.98495
1843	ST4.03ch01	58963867	12.8495
1844	ST4.03ch01	58988192	19.9873
1845	ST4.03ch01	58988613	17.0255
1846	ST4.03ch01	58988614	17.0567
1847	ST4.03ch01	58989537	11.6296
1848	ST4.03ch01	59059184	17.7176
1849	ST4.03ch01	59072278	26.2523
1850	ST4.03ch01	59107099	24.6667
1851	ST4.03ch01	59107181	29.8438
1852	ST4.03ch01	59107210	32.9514
1853	ST4.03ch01	59127115	16.022
1854	ST4.03ch01	59127209	23.5833
1855	ST4.03ch01	59127677	10.0266
1856	ST4.03ch01	59183548	21.412
1857	ST4.03ch01	59207228	24.4306
1858	ST4.03ch01	59261351	22.3218
1859	ST4.03ch01	59263039	10.3438
1860	ST4.03ch01	59337874	9.23148
1861	ST4.03ch01	59337915	18.5521
1862	ST4.03ch01	59337955	20.2407
1863	ST4.03ch01	59370663	11.6227
1864	ST4.03ch01	59370774	17.5174
1865	ST4.03ch01	59388135	9.39468
1866	ST4.03ch01	59474390	20.7002
1867	ST4.03ch01	59492372	43.4653
1868	ST4.03ch01	59587469	7.1794
1869	ST4.03ch01	59594726	25.1817
1870	ST4.03ch01	59611933	7.9375
1871	ST4.03ch01	59789270	40.6644
1872	ST4.03ch01	59829188	11.8391
1873	ST4.03ch01	59830488	59.2593
1874	ST4.03ch01	59830511	59.7569
1875	ST4.03ch01	59842517	7.27431
1876	ST4.03ch01	59842690	7.20602
1877	ST4.03ch01	59843952	55.831
1878	ST4.03ch01	59853445	33.1516
1879	ST4.03ch01	59853456	32.4097
1880	ST4.03ch01	59855213	36.5266
1881	ST4.03ch01	59879933	6.95139
1882	ST4.03ch01	59974049	7.98148
1883	ST4.03ch01	59974912	18.9525
1884	ST4.03ch01	59975093	59.7882
1885	ST4.03ch01	59975153	56.0718
1886	ST4.03ch01	60012172	39.9664
1887	ST4.03ch01	60012174	39.9664
1888	ST4.03ch01	60012218	22.8808
1889	ST4.03ch01	60012361	40.059
1890	ST4.03ch01	60014267	12.7014
1891	ST4.03ch01	60014302	20.5544
1892	ST4.03ch01	60016171	7.30556
1893	ST4.03ch01	60033939	8.42593
1894	ST4.03ch01	60047930	7.99884
1895	ST4.03ch01	60047945	8.00694
1896	ST4.03ch01	60047969	8.06829
1897	ST4.03ch01	60057733	16.1956
1898	ST4.03ch01	60057738	17.3762
1899	ST4.03ch01	60057783	23.0081
1900	ST4.03ch01	60057797	23.7824
1901	ST4.03ch01	60057828	15.9583
1902	ST4.03ch01	60057854	11.7963
1903	ST4.03ch01	60100339	8.7037
1904	ST4.03ch01	60100349	11.1887
1905	ST4.03ch01	60100380	14.8877
1906	ST4.03ch01	60100438	8.00116
1907	ST4.03ch01	60186681	8.24306
1908	ST4.03ch01	60186706	14.6944
1909	ST4.03ch01	60186754	10.1181
1910	ST4.03ch01	60205740	48.5463
1911	ST4.03ch01	60211156	17.4838
1912	ST4.03ch01	60216409	6.2963
1913	ST4.03ch01	60219001	15.2766
1914	ST4.03ch01	60222454	11.8704
1915	ST4.03ch01	60251397	42.6493
1916	ST4.03ch01	60251466	24.7269
1917	ST4.03ch01	60251547	52.6562
1918	ST4.03ch01	60303629	12.6296
1919	ST4.03ch01	60303647	12.0984
1920	ST4.03ch01	60303716	12.5579
1921	ST4.03ch01	60334527	17.9606
1922	ST4.03ch01	60334571	13.8229
1923	ST4.03ch01	60398600	9.05093
1924	ST4.03ch01	60398810	10.2477
1925	ST4.03ch01	60399173	15.9549
1926	ST4.03ch01	60413781	7.89931
1927	ST4.03ch01	60423010	43.1435
1928	ST4.03ch01	60439868	23.2812
1929	ST4.03ch01	60439959	32.6319
1930	ST4.03ch01	60440383	10.3125
1931	ST4.03ch01	60440560	10.8738
1932	ST4.03ch01	60445049	6.40625
1933	ST4.03ch01	60446602	16.1308
1934	ST4.03ch01	60446614	29.3194
1935	ST4.03ch01	60446737	21.9468
1936	ST4.03ch01	60462589	12.7269
1937	ST4.03ch01	60475542	15
1938	ST4.03ch01	60514504	8.03472
1939	ST4.03ch01	60516971	15.7616
1940	ST4.03ch01	60517008	17.1238
1941	ST4.03ch01	60523573	7.33796
1942	ST4.03ch01	60523606	8.41204
1943	ST4.03ch01	60523735	19.4213
1944	ST4.03ch01	60523739	19.5069
1945	ST4.03ch01	60523794	23.1771
1946	ST4.03ch01	60523849	41.0567
1947	ST4.03ch01	60547239	27.184
1948	ST4.03ch01	60548547	6.73727
1949	ST4.03ch01	60548603	7.10995
1950	ST4.03ch01	60659999	9.24074
1951	ST4.03ch01	60660060	7.93403
1952	ST4.03ch01	60660083	8.72338
1953	ST4.03ch01	60660084	8.81134
1954	ST4.03ch01	60661868	12.8322
1955	ST4.03ch01	60661951	16.7037
1956	ST4.03ch01	60662002	29.6516
1957	ST4.03ch01	60662432	35.1609
1958	ST4.03ch01	60662433	35.1863
1959	ST4.03ch01	60662471	34.7836
1960	ST4.03ch01	60695757	10.2708
1961	ST4.03ch01	60695784	9.30903
1962	ST4.03ch01	60695929	15.2558
1963	ST4.03ch01	60695937	14.9699
1964	ST4.03ch01	60695980	16.9178
1965	ST4.03ch01	60696010	16.8681
1966	ST4.03ch01	60724738	9.64236
1967	ST4.03ch01	60731773	14.6204
1968	ST4.03ch01	60743745	58.353
1969	ST4.03ch01	60869405	11.809
1970	ST4.03ch01	60871755	9.57755
1971	ST4.03ch01	60890154	11.015
1972	ST4.03ch01	60922115	38.3194
1973	ST4.03ch01	60981641	11.1736
1974	ST4.03ch01	60983007	45.1157
1975	ST4.03ch01	60983155	31.5764
1976	ST4.03ch01	61123703	40.7419
1977	ST4.03ch01	61174542	25.3368
1978	ST4.03ch01	61174558	25.0509
1979	ST4.03ch01	61177722	6.23264
1980	ST4.03ch01	61186823	7.59722
1981	ST4.03ch01	61186828	7.26273
1982	ST4.03ch01	61187038	8.06597
1983	ST4.03ch01	61187090	19.3981
1984	ST4.03ch01	61187135	34.7778
1985	ST4.03ch01	61187680	20.9294
1986	ST4.03ch01	61187830	22.0509
1987	ST4.03ch01	61188703	20.7257
1988	ST4.03ch01	61188811	25.2002
1989	ST4.03ch01	61210357	45.1053
1990	ST4.03ch01	61220901	18.1806
1991	ST4.03ch01	61220966	30.985
1992	ST4.03ch01	61269474	21.5463
1993	ST4.03ch01	61278236	7.41088
1994	ST4.03ch01	61278470	7.57176
1995	ST4.03ch01	61278481	7.88542
1996	ST4.03ch01	61278546	10.6053
1997	ST4.03ch01	61278723	12.0532
1998	ST4.03ch01	61300756	6.89468
1999	ST4.03ch01	61306711	21.4965
[truncated: 29,008 more rows]
