# Supplementary material for: To be or not to be tetraploid—the impact of marker ploidy on genomic prediction and GWAS of potato
Source: Front Plant Sci. 2024 Jul 30;15:1386837. doi: 10.3389/fpls.2024.1386837 (PMC11319270; doi:10.3389/fpls.2024.1386837)
Supplement: Supplementary file 3 [file Table_1.xlsx]

## Sheet: Sheet1
Chr	Pos	p-value	Estimate	Std. error	SNPset	Trait	Ref	Alt	Qual	Annotation	Gene	Transcript	Function	Info
ST4.03ch10	55362292	3.8083e-07	-3.12807	0.558598	Tetraploid	Chipping quality	A	G	15215.9	AC=144;AF=0.042;AN=3452;BaseQRankSum=-1.773;DP=23540;Dels=0;FS=0;HaplotypeScore=2.1184;MLEAC=131;MLEAF=0.038;MQ=36.6;MQ0=11;MQRankSum=-46.594;QD=4.32;ReadPosRankSum=9.39;ANN=G|synonymous_variant|LOW|"Vacuolar_protein-sorting-associated_protein_37_homolog_1"|PGSC0003DMG400028179|transcript|PGSC0003DMT400072415|protein_coding|2/9|c.192T>C|p.Arg64Arg|192/963|192/963|64/320||,G|synonymous_variant|LOW…	PGSC0003DMG400028275	PGSC0003DMT400072661	"Vacuolar_protein-sorting-associated_protein_37_homolog_1"	|"Vacuolar_protein-sorting-associated_protein_37_homolog_1"|;|"Vacuolar_protein-sorting-associated_protein_37_homolog_1"|;|"Vacuolar_protein-sorting-associated_protein_37_homolog_1"|;|"Vacuolar_protein-sorting-associated_protein_37_homolog_1"|;|"Vacuolar_protein-sorting-associated_protein_37_homolog_1"|;|"Vacuolar_protein-sorting-associated_protein_37_homolog_1"|;|"Cys2-His2_type_zinc_finger_prot…
ST4.03ch00	21415680	3.18433e-07	-0.175361	0.0339929	Tetraploid	Length/width ratio	C	A	230963	AC=958;AF=0.277;AN=3456;BaseQRankSum=12.138;DP=31586;Dels=0;FS=5.775;HaplotypeScore=0.1902;MLEAC=925;MLEAF=0.268;MQ=36.55;MQ0=19;MQRankSum=-1.724;QD=9.42;ReadPosRankSum=10.08;ANN=A|synonymous_variant|LOW|"Endochitinase_2"|PGSC0003DMG400026854|transcript|PGSC0003DMT400069033|protein_coding|1/3|c.357C>A|p.Ile119Ile|374/1070|357/963|119/320||,A|upstream_gene_variant|MODIFIER|"Endochitinase_4"|PGSC00…	PGSC0003DMG400026855	PGSC0003DMT400069034	"Endochitinase_2"	|"Endochitinase_2"|;|"Endochitinase_4"|
ST4.03ch03	44616032	8.19051e-08	-0.229297	0.0423333	Tetraploid	Length/width ratio	G	T	82614.1	AC=473;AF=0.137;AN=3448;BaseQRankSum=1.153;DP=35506;Dels=0;FS=3027.27;HaplotypeScore=1.2993;MLEAC=471;MLEAF=0.137;MQ=32.71;MQ0=7711;MQRankSum=0.492;QD=4.23;ReadPosRankSum=-45.498;ANN=T|intron_variant|MODIFIER|"Crooked_neck_protein"|PGSC0003DMG400006586|transcript|PGSC0003DMT400016837|protein_coding|1/1|c.219-261C>A||||||	PGSC0003DMG400006586	PGSC0003DMT400016837	"Crooked_neck_protein"	|"Crooked_neck_protein"|
ST4.03ch10	12842239	1.36468e-06	-0.306811	0.0630067	Tetraploid	Length/width ratio	C	T	17962.1	AC=174;AF=0.051;AN=3428;BaseQRankSum=1.758;DP=19852;Dels=0;FS=11.711;HaplotypeScore=0.1262;MLEAC=159;MLEAF=0.046;MQ=37;MQ0=0;MQRankSum=-1.001;QD=5.24;ReadPosRankSum=5.275;ANN=T|synonymous_variant|LOW|"Conserved_gene_of_unknown_function"|PGSC0003DMG400018017|transcript|PGSC0003DMT400046435|protein_coding|1/1|c.318G>A|p.Ser106Ser|386/742|318/561|106/186||,T|downstream_gene_variant|MODIFIER|"Gene_of…	PGSC0003DMG400018018	PGSC0003DMT400046436	"Conserved_gene_of_unknown_function"	|"Conserved_gene_of_unknown_function"|;|"Gene_of_unknown_function"|
ST4.03ch10	13475999	2.48422e-15	0.245083	0.0303128	Tetraploid	Length/width ratio	C	T	570798	AC=2182;AF=0.632;AN=3452;BaseQRankSum=-10.285;DP=32068;Dels=0;FS=16.827;HaplotypeScore=1.4403;MLEAC=1001;MLEAF=0.29;MQ=31.91;MQ0=2871;MQRankSum=69.501;QD=17.82;ReadPosRankSum=3.696;ANN=T|synonymous_variant|LOW|"Non-specific_lipid-transfer_protein"|PGSC0003DMG400012838|transcript|PGSC0003DMT400033412|protein_coding|1/2|c.48C>T|p.Gly16Gly|78/545|48/309|16/102||,T|upstream_gene_variant|MODIFIER|"Non…	PGSC0003DMG400012838	PGSC0003DMT400033413	"Non-specific_lipid-transfer_protein"	|"Non-specific_lipid-transfer_protein"|;|"Non-specific_lipid-transfer_protein"|;|"Non-specific_lipid-transfer_protein"|;|"Non-specific_lipid-transfer_protein"|
ST4.03ch10	18709025	1.83114e-07	-0.249905	0.0474646	Tetraploid	Length/width ratio	A	C	32205.5	AC=301;AF=0.089;AN=3372;BaseQRankSum=13.357;DP=14096;Dels=0;FS=0;HaplotypeScore=0.0678;MLEAC=288;MLEAF=0.085;MQ=36.99;MQ0=0;MQRankSum=-0.629;QD=7.69;ReadPosRankSum=2.693;ANN=C|synonymous_variant|LOW|"Nitrate_transporter"|PGSC0003DMG400004329|transcript|PGSC0003DMT400011063|protein_coding|6/6|c.1170A>C|p.Leu390Leu|1276/1980|1170/1752|390/583||,C|synonymous_variant|LOW|"Nitrate_transporter"|PGSC000…	PGSC0003DMG400004324	PGSC0003DMT400011043	"Nitrate_transporter"	|"Nitrate_transporter"|;|"Nitrate_transporter"|;|"Protein-tyrosine_phosphatase_mitochondrial_1%2C_mitochondrial"|;|"Protein-tyrosine_phosphatase_mitochondrial_1%2C_mitochondrial"|;|"Protein-tyrosine_phosphatase_mitochondrial_1%2C_mitochondrial"|;|"Protein-tyrosine_phosphatase_mitochondrial_1%2C_mitochondrial"|
ST4.03ch10	25068317	6.18092e-08	-0.183879	0.0336246	Tetraploid	Length/width ratio	T	C	133086	AC=565;AF=0.164;AN=3448;BaseQRankSum=-7.569;DP=27083;Dels=0;FS=0;HaplotypeScore=0.2143;MLEAC=534;MLEAF=0.155;MQ=36.68;MQ0=7;MQRankSum=13.652;QD=10.81;ReadPosRankSum=8.179;ANN=C|missense_variant|MODERATE|"3-dehydroquinate_dehydratase_/_shikimate_dehydrogenase_isoform_2"|PGSC0003DMG400005284|transcript|PGSC0003DMT400013529|protein_coding|7/9|c.1214T>C|p.Val405Ala|1384/1932|1214/1557|405/518||,C|mis…	PGSC0003DMG400005284	PGSC0003DMT400013528	"3-dehydroquinate_dehydratase_/_shikimate_dehydrogenase_isoform_2"	|"3-dehydroquinate_dehydratase_/_shikimate_dehydrogenase_isoform_2"|;|"3-dehydroquinate_dehydratase_/_shikimate_dehydrogenase_isoform_2"|
ST4.03ch10	35040304	1.90634e-10	-0.351898	0.0544914	Tetraploid	Length/width ratio	T	C	74808.4	AC=258;AF=0.075;AN=3456;BaseQRankSum=-3.818;DP=44638;Dels=0;FS=23.991;HaplotypeScore=0.4278;MLEAC=244;MLEAF=0.071;MQ=36.95;MQ0=44;MQRankSum=1.408;QD=6.36;ReadPosRankSum=7.422;ANN=C|missense_variant|MODERATE|"Conserved_gene_of_unknown_function"|PGSC0003DMG400029974|transcript|PGSC0003DMT400077068|protein_coding|1/13|c.77T>C|p.Ile26Thr|94/1695|77/1542|26/513||,C|missense_variant|MODERATE|"Conserved…	PGSC0003DMG400029974	PGSC0003DMT400077067	"Conserved_gene_of_unknown_function"	|"Conserved_gene_of_unknown_function"|;|"Conserved_gene_of_unknown_function"|
ST4.03ch10	38708323	5.89772e-08	-0.360084	0.065742	Tetraploid	Length/width ratio	G	A	32376.8	AC=169;AF=0.049;AN=3456;BaseQRankSum=3.672;DP=45795;Dels=0;FS=0.517;HaplotypeScore=0.3041;MLEAC=156;MLEAF=0.045;MQ=36.89;MQ0=7;MQRankSum=1.173;QD=4.07;ReadPosRankSum=57.494;ANN=A|synonymous_variant|LOW|"Fructokinase"|PGSC0003DMG400010277|transcript|PGSC0003DMT400026605|protein_coding|4/7|c.660C>T|p.Cys220Cys|684/1393|660/1158|220/385||,A|synonymous_variant|LOW|"Fructokinase"|PGSC0003DMG400010277|…	PGSC0003DMG400010263	PGSC0003DMT400026576	"Fructokinase"	|"Fructokinase"|;|"Fructokinase"|;|"MADS-box_transcription_factor_FBP28"|
ST4.03ch10	42116896	1.12766e-07	0.457602	0.0854253	Tetraploid	Length/width ratio	G	T	1917.48	AC=70;AF=0.021;AN=3264;BaseQRankSum=-0.984;DP=8580;Dels=0;FS=124.21;HaplotypeScore=0.1995;MLEAC=63;MLEAF=0.019;MQ=36.31;MQ0=298;MQRankSum=-1.082;QD=2.16;ReadPosRankSum=14.648;ANN=T|upstream_gene_variant|MODIFIER|"Replication_protein_A1"|PGSC0003DMG400040732|transcript|PGSC0003DMT400091161|protein_coding||c.-3452G>T|||||3452|,T|intergenic_region|MODIFIER|"C2_domain-containing_protein"-"Replication…	PGSC0003DMG400040732	PGSC0003DMT400091161	"Replication_protein_A1"	|"Replication_protein_A1"|;|"C2_domain-containing_protein"-"Replication_protein_A1"|
ST4.03ch10	42381791	5.49939e-08	-0.277859	0.050611	Tetraploid	Length/width ratio	A	C	86828.4	AC=290;AF=0.084;AN=3456;BaseQRankSum=1.058;DP=46843;Dels=0;FS=0.197;HaplotypeScore=1.5047;MLEAC=270;MLEAF=0.078;MQ=37;MQ0=2;MQRankSum=-1.424;QD=6.62;ReadPosRankSum=-0.145;ANN=C|intergenic_region|MODIFIER|"Caffeoyl-CoA_O-methyltransferase_5"-"Conserved_gene_of_unknown_function"|PGSC0003DMG400006214-PGSC0003DMG401006212|intergenic_region|PGSC0003DMG400006214-PGSC0003DMG401006212|||n.42381791A>C||||…	PGSC0003DMG401006212		"Caffeoyl-CoA_O-methyltransferase_5"-"Conserved_gene_of_unknown_function"	|"Caffeoyl-CoA_O-methyltransferase_5"-"Conserved_gene_of_unknown_function"|
ST4.03ch10	42757985	5.79758e-07	-0.251226	0.0498328	Tetraploid	Length/width ratio	A	G	40192.5	AC=262;AF=0.076;AN=3452;BaseQRankSum=1.07;DP=20799;Dels=0;FS=0;HaplotypeScore=0.1355;MLEAC=251;MLEAF=0.073;MQ=36.99;MQ0=0;MQRankSum=0.951;QD=6.88;ReadPosRankSum=13.396;ANN=G|missense_variant|MODERATE|"Conserved_gene_of_unknown_function"|PGSC0003DMG400006222|transcript|PGSC0003DMT400015915|protein_coding|1/1|c.625A>G|p.Ile209Val|1037/1985|625/882|209/293||,G|downstream_gene_variant|MODIFIER|"Plast…	PGSC0003DMG400006208	PGSC0003DMT400015884	"Conserved_gene_of_unknown_function"	|"Conserved_gene_of_unknown_function"|;|"Plastoquinol-plastocyanin_reductase"|;|"Plastoquinol-plastocyanin_reductase"|
ST4.03ch10	42759618	1.49609e-06	-0.230322	0.0474821	Tetraploid	Length/width ratio	A	G	36461.5	AC=274;AF=0.08;AN=3432;BaseQRankSum=5.576;DP=20103;Dels=0;FS=0;HaplotypeScore=0.1045;MLEAC=264;MLEAF=0.077;MQ=36.99;MQ0=0;MQRankSum=-0.806;QD=6.28;ReadPosRankSum=2.691;ANN=G|missense_variant|MODERATE|"Plastoquinol-plastocyanin_reductase"|PGSC0003DMG400006208|transcript|PGSC0003DMT400015883|protein_coding|2/2|c.86T>C|p.Ile29Thr|236/724|86/375|29/124||,G|missense_variant|MODERATE|"Plastoquinol-plas…	PGSC0003DMG400006222	PGSC0003DMT400015915	"Plastoquinol-plastocyanin_reductase"	|"Plastoquinol-plastocyanin_reductase"|;|"Plastoquinol-plastocyanin_reductase"|;|"Conserved_gene_of_unknown_function"|
ST4.03ch10	43231090	1.54453e-09	-0.309729	0.0506441	Tetraploid	Length/width ratio	A	T	95717.9	AC=288;AF=0.083;AN=3456;BaseQRankSum=-9.701;DP=45995;Dels=0;FS=30.915;HaplotypeScore=1.7885;MLEAC=272;MLEAF=0.079;MQ=36.91;MQ0=4;MQRankSum=23.931;QD=7.17;ReadPosRankSum=-6.798;ANN=T|missense_variant|MODERATE|"Conserved_gene_of_unknown_function"|PGSC0003DMG400008243|transcript|PGSC0003DMT400021259|protein_coding|2/4|c.285A>T|p.Glu95Asp|439/1339|285/666|95/221||,T|downstream_gene_variant|MODIFIER|"…	PGSC0003DMG400008256	PGSC0003DMT400021293	"Conserved_gene_of_unknown_function"	|"Conserved_gene_of_unknown_function"|;|"60S_ribosomal_protein_L36"|
ST4.03ch10	43231157	7.52771e-09	-0.262879	0.0449709	Tetraploid	Length/width ratio	C	T	69130.5	AC=315;AF=0.091;AN=3452;BaseQRankSum=0.793;DP=30952;Dels=0;FS=731.924;HaplotypeScore=0.227;MLEAC=293;MLEAF=0.085;MQ=36.89;MQ0=8;MQRankSum=1.536;QD=7.42;ReadPosRankSum=19.29;ANN=T|missense_variant|MODERATE|"Conserved_gene_of_unknown_function"|PGSC0003DMG400008243|transcript|PGSC0003DMT400021259|protein_coding|2/4|c.352C>T|p.Arg118Cys|506/1339|352/666|118/221||,T|downstream_gene_variant|MODIFIER|"6…	PGSC0003DMG400008256	PGSC0003DMT400021293	"Conserved_gene_of_unknown_function"	|"Conserved_gene_of_unknown_function"|;|"60S_ribosomal_protein_L36"|
ST4.03ch10	45322972	8.79538e-07	-0.280951	0.0566622	Tetraploid	Length/width ratio	A	G	10355.9	AC=221;AF=0.069;AN=3192;BaseQRankSum=8.558;DP=6637;Dels=0;FS=1.195;HaplotypeScore=1.1137;MLEAC=211;MLEAF=0.066;MQ=36.99;MQ0=0;MQRankSum=-0.908;QD=7.02;ReadPosRankSum=3.518;ANN=G|intron_variant|MODIFIER|"Kinesin"|PGSC0003DMG400003410|transcript|PGSC0003DMT400008772|protein_coding|2/8|c.237+25T>C||||||	PGSC0003DMG400003410	PGSC0003DMT400008772	"Kinesin"	|"Kinesin"|
ST4.03ch10	45893449	1.63748e-07	-0.379255	0.0717424	Tetraploid	Length/width ratio	C	A	35338.9	AC=140;AF=0.041;AN=3456;BaseQRankSum=13.864;DP=43349;Dels=0;FS=17.041;HaplotypeScore=3.9082;MLEAC=132;MLEAF=0.038;MQ=36.74;MQ0=29;MQRankSum=3.489;QD=5.16;ReadPosRankSum=-5.54;ANN=A|missense_variant|MODERATE|"Cc-nbs-lrr_resistance_protein"|PGSC0003DMG400026666|transcript|PGSC0003DMT400068569|protein_coding|1/4|c.1003C>A|p.Gln335Lys|1003/4083|1003/4083|335/1360||,A|missense_variant|MODERATE|"Cc-nbs…	PGSC0003DMG400026665	PGSC0003DMT400068567	"Cc-nbs-lrr_resistance_protein"	|"Cc-nbs-lrr_resistance_protein"|;|"Cc-nbs-lrr_resistance_protein"|;|"Cc-nbs-lrr_resistance_protein"|;|"Cc-nbs-lrr_resistance_protein"|;|"Zinc_knuckle_(CcHc-type)_family_protein"|;|"Zinc_knuckle_(CcHc-type)_family_protein"|;|"Zinc_knuckle_(CcHc-type)_family_protein"|;|"Zinc_knuckle_(CcHc-type)_family_protein"|;|"Zinc_knuckle_(CcHc-type)_family_protein"|
ST4.03ch10	45945590	6.59676e-07	-0.248732	0.0495898	Tetraploid	Length/width ratio	T	C	15034.2	AC=240;AF=0.071;AN=3380;BaseQRankSum=0.996;DP=8871;Dels=0;FS=0;HaplotypeScore=0.0446;MLEAC=237;MLEAF=0.07;MQ=36.98;MQ0=2;MQRankSum=-0.36;QD=6.45;ReadPosRankSum=2.077;ANN=C|synonymous_variant|LOW|"Arginine_decarboxylase"|PGSC0003DMG400026671|transcript|PGSC0003DMT400068602|protein_coding|1/1|c.612A>G|p.Glu204Glu|612/2163|612/2163|204/720||,C|synonymous_variant|LOW|"Arginine_decarboxylase"|PGSC0003…	PGSC0003DMG400026671	PGSC0003DMT400068603	"Arginine_decarboxylase"	|"Arginine_decarboxylase"|;|"Arginine_decarboxylase"|
ST4.03ch10	47108673	5.09882e-07	-0.240618	0.0474896	Tetraploid	Length/width ratio	G	A	32187.2	AC=294;AF=0.086;AN=3424;BaseQRankSum=2.886;DP=14903;Dels=0;FS=1.777;HaplotypeScore=0.5321;MLEAC=273;MLEAF=0.08;MQ=36.99;MQ0=1;MQRankSum=-0.464;QD=7.28;ReadPosRankSum=3.543;ANN=A|synonymous_variant|LOW|"KAK_(KAKTUS)_isoform_1"|PGSC0003DMG401011946|transcript|PGSC0003DMT400031189|protein_coding|8/8|c.2229G>A|p.Lys743Lys|2229/3126|2229/3126|743/1041||,A|upstream_gene_variant|MODIFIER|"KAK_(KAKTUS)_i…	PGSC0003DMG400011942	PGSC0003DMT400031179	"KAK_(KAKTUS)_isoform_1"	|"KAK_(KAKTUS)_isoform_1"|;|"KAK_(KAKTUS)_isoform_1"|;|"Conserved_gene_of_unknown_function"|
ST4.03ch10	47173093	1.1279e-12	-0.243516	0.0336443	Tetraploid	Length/width ratio	A	C	58233.4	AC=419;AF=0.123;AN=3400;BaseQRankSum=-5.885;DP=16546;Dels=0;FS=109.707;HaplotypeScore=0.0854;MLEAC=393;MLEAF=0.116;MQ=36.99;MQ0=1;MQRankSum=-1.009;QD=9.79;ReadPosRankSum=6.757;ANN=C|missense_variant|MODERATE|"DNA_binding_protein"|PGSC0003DMG400011944|transcript|PGSC0003DMT400031184|protein_coding|2/3|c.359A>C|p.Asp120Ala|471/1235|359/780|120/259||,C|downstream_gene_variant|MODIFIER|"NTGP3"|PGSC00…	PGSC0003DMG402011945	PGSC0003DMT400031188	"DNA_binding_protein"	|"DNA_binding_protein"|;|"NTGP3"|
ST4.03ch10	47457372	1.78903e-09	-0.155267	0.0254905	Tetraploid	Length/width ratio	A	G	111860	AC=1097;AF=0.328;AN=3340;BaseQRankSum=-1.658;DP=10503;Dels=0;FS=0;HaplotypeScore=1.3121;MLEAC=1001;MLEAF=0.3;MQ=36.97;MQ0=0;MQRankSum=1.164;QD=14.26;ReadPosRankSum=1.686;ANN=G|intron_variant|MODIFIER|"Protein_phosphatase_2c"|PGSC0003DMG400026717|transcript|PGSC0003DMT400068705|protein_coding|2/3|c.673-581A>G||||||,G|intron_variant|MODIFIER|"Protein_phosphatase_2c"|PGSC0003DMG400026717|transcript|…	PGSC0003DMG400026717	PGSC0003DMT400068707	"Protein_phosphatase_2c"	|"Protein_phosphatase_2c"|;|"Protein_phosphatase_2c"|;|"Protein_phosphatase_2c"|
ST4.03ch10	47873343	1.25899e-07	-0.152655	0.0286083	Tetraploid	Length/width ratio	T	A	403822	AC=1208;AF=0.35;AN=3452;BaseQRankSum=-3.17;DP=35893;Dels=0;FS=1.269;HaplotypeScore=1.5902;MLEAC=1001;MLEAF=0.29;MQ=36.68;MQ0=8;MQRankSum=-9.06;QD=13.14;ReadPosRankSum=18.353;ANN=A|synonymous_variant|LOW|"NAC_domain_protein"|PGSC0003DMG400010870|transcript|PGSC0003DMT400028190|protein_coding|3/3|c.516T>A|p.Val172Val|601/1318|516/870|172/289||,A|synonymous_variant|LOW|"NAC_domain_protein"|PGSC0003D…	PGSC0003DMG400010869	PGSC0003DMT400028183	"NAC_domain_protein"	|"NAC_domain_protein"|;|"NAC_domain_protein"|;|"Tetracycline_transporter"|;|"Tetracycline_transporter"|;|"Tetracycline_transporter"|;|"Tetracycline_transporter"|;|"Tetracycline_transporter"|;|"Tetracycline_transporter"|
ST4.03ch10	47883475	2.28124e-11	0.181702	0.0267608	Tetraploid	Length/width ratio	G	A	380602	AC=1533;AF=0.445;AN=3448;BaseQRankSum=-1.35;DP=28918;Dels=0;FS=1166.26;HaplotypeScore=5.6069;MLEAC=1001;MLEAF=0.29;MQ=34.93;MQ0=2436;MQRankSum=4.697;QD=14.25;ReadPosRankSum=2.533;ANN=A|downstream_gene_variant|MODIFIER|"Tetracycline_transporter"|PGSC0003DMG400010869|transcript|PGSC0003DMT400028188|protein_coding||c.*1434G>A|||||1087|,A|downstream_gene_variant|MODIFIER|"Tetracycline_transporter"|PG…	PGSC0003DMG400010862	PGSC0003DMT400028183	"Tetracycline_transporter"	|"Tetracycline_transporter"|;|"Tetracycline_transporter"|;|"Tetracycline_transporter"|;|"Tetracycline_transporter"|;|"Tetracycline_transporter"|;|"Tetracycline_transporter"|;|"Tetracycline_transporter"-"MLO1"|
ST4.03ch10	48154048	1.84663e-07	0.16599	0.0315362	Tetraploid	Length/width ratio	G	A	747263	AC=1894;AF=0.548;AN=3456;BaseQRankSum=-1.814;DP=47923;Dels=0;FS=130.546;HaplotypeScore=0.273;MLEAC=1001;MLEAF=0.29;MQ=33.47;MQ0=0;MQRankSum=-78.947;QD=15.98;ReadPosRankSum=16.214;ANN=A|synonymous_variant|LOW|"Conserved_gene_of_unknown_function"|PGSC0003DMG400016829|transcript|PGSC0003DMT400043343|protein_coding|4/5|c.945C>T|p.Leu315Leu|1024/4268|945/1116|315/371||,A|3_prime_UTR_variant|MODIFIER|"…	PGSC0003DMG400016829	PGSC0003DMT400043341	"Conserved_gene_of_unknown_function"	|"Conserved_gene_of_unknown_function"|;|"Calcium-dependent_protein_kinase_4"|;|"Calcium-dependent_protein_kinase_4"|;|"Calcium-dependent_protein_kinase_4"|;|"Pantothenate_kinase"|;|"Conserved_gene_of_unknown_function"|;|"Pantothenate_kinase"|;|"Pantothenate_kinase"|;|"Conserved_gene_of_unknown_function"|
ST4.03ch10	48174978	5.74134e-12	0.188837	0.0269827	Tetraploid	Length/width ratio	A	C	393791	AC=2159;AF=0.627;AN=3444;BaseQRankSum=-1.2;DP=17117;Dels=0;FS=13.08;HaplotypeScore=0.2321;MLEAC=1001;MLEAF=0.291;MQ=36.96;MQ0=1;MQRankSum=-0.978;QD=23.36;ReadPosRankSum=1.674;ANN=C|intergenic_region|MODIFIER|"Conserved_gene_of_unknown_function"-"Cellulose_synthase_D"|PGSC0003DMG400016831-PGSC0003DMG400016821|intergenic_region|PGSC0003DMG400016831-PGSC0003DMG400016821|||n.48174978A>C||||||	PGSC0003DMG400016821		"Conserved_gene_of_unknown_function"-"Cellulose_synthase_D"	|"Conserved_gene_of_unknown_function"-"Cellulose_synthase_D"|
ST4.03ch10	48175115	8.67013e-12	0.216791	0.0312528	Tetraploid	Length/width ratio	C	T	726458	AC=2129;AF=0.618;AN=3444;BaseQRankSum=1.657;DP=31627;Dels=0;FS=57.637;HaplotypeScore=0.135;MLEAC=1001;MLEAF=0.291;MQ=37;MQ0=0;MQRankSum=-0.029;QD=23.21;ReadPosRankSum=5.07;ANN=T|intergenic_region|MODIFIER|"Conserved_gene_of_unknown_function"-"Cellulose_synthase_D"|PGSC0003DMG400016831-PGSC0003DMG400016821|intergenic_region|PGSC0003DMG400016831-PGSC0003DMG400016821|||n.48175115C>T||||||	PGSC0003DMG400016821		"Conserved_gene_of_unknown_function"-"Cellulose_synthase_D"	|"Conserved_gene_of_unknown_function"-"Cellulose_synthase_D"|
ST4.03ch10	48198446	2.10893e-07	-0.140263	0.0267774	Tetraploid	Length/width ratio	T	C	86351.5	AC=896;AF=0.276;AN=3248;BaseQRankSum=1.448;DP=9543;Dels=0;FS=0.682;HaplotypeScore=0.0779;MLEAC=556;MLEAF=0.171;MQ=36.96;MQ0=2;MQRankSum=-1.34;QD=12.64;ReadPosRankSum=-0.533;ANN=C|missense_variant|MODERATE|"Nucleotide_binding_site-leucine_rich_repeat_protein"|PGSC0003DMG400016823|transcript|PGSC0003DMT400043328|protein_coding|1/1|c.203T>C|p.Ile68Thr|272/2827|203/1287|68/428||,C|missense_variant|MO…	PGSC0003DMG400016822	PGSC0003DMT400043327	"Nucleotide_binding_site-leucine_rich_repeat_protein"	|"Nucleotide_binding_site-leucine_rich_repeat_protein"|;|"Nucleotide_binding_site-leucine_rich_repeat_protein"|;|"ADP-ribosylation_factor"|;|"ADP-ribosylation_factor"|
ST4.03ch10	48253239	1.39297e-11	-0.257474	0.0375049	Tetraploid	Length/width ratio	A	T	116448	AC=587;AF=0.17;AN=3456;BaseQRankSum=-4.695;DP=41206;Dels=0;FS=12.416;HaplotypeScore=0.4333;MLEAC=573;MLEAF=0.166;MQ=36.94;MQ0=3;MQRankSum=-0.523;QD=5.01;ReadPosRankSum=-83.202;ANN=T|missense_variant|MODERATE|"Protein_SCARECROW"|PGSC0003DMG400016833|transcript|PGSC0003DMT400043358|protein_coding|1/2|c.1129T>A|p.Ser377Thr|1385/2966|1129/2481|377/826||	PGSC0003DMG400016833	PGSC0003DMT400043358	"Protein_SCARECROW"	|"Protein_SCARECROW"|
ST4.03ch10	48369326	4.2377e-11	-0.229511	0.0342837	Tetraploid	Length/width ratio	G	A	70923.3	AC=671;AF=0.196;AN=3432;BaseQRankSum=-1.121;DP=20215;Dels=0;FS=1264.93;HaplotypeScore=0.143;MLEAC=623;MLEAF=0.182;MQ=36.94;MQ0=8;MQRankSum=1.397;QD=6.05;ReadPosRankSum=31.1;ANN=A|intergenic_region|MODIFIER|"Gene_of_unknown_function"-"Gene_of_unknown_function"|PGSC0003DMG400039379-PGSC0003DMG400041640|intergenic_region|PGSC0003DMG400039379-PGSC0003DMG400041640|||n.48369326G>A||||||	PGSC0003DMG400041640		"Gene_of_unknown_function"-"Gene_of_unknown_function"	|"Gene_of_unknown_function"-"Gene_of_unknown_function"|
ST4.03ch10	48423312	1.35279e-17	-0.251091	0.0286841	Tetraploid	Length/width ratio	A	G	248967	AC=1138;AF=0.329;AN=3456;BaseQRankSum=8.85;DP=23634;Dels=0;FS=0.516;HaplotypeScore=0.2;MLEAC=1001;MLEAF=0.29;MQ=36.93;MQ0=1;MQRankSum=-3.027;QD=12.49;ReadPosRankSum=-12.956;ANN=G|missense_variant|MODERATE|"Protein_kinase_APK1B%2C_chloroplast"|PGSC0003DMG400027689|transcript|PGSC0003DMT400071214|protein_coding|5/5|c.1158A>G|p.Ile386Met|1416/1935|1158/1281|386/426||,G|upstream_gene_variant|MODIFIER…	PGSC0003DMG400027690	PGSC0003DMT400071215	"Protein_kinase_APK1B%2C_chloroplast"	|"Protein_kinase_APK1B%2C_chloroplast"|;|"B1-type_cyclin_dependent_kinase"|
ST4.03ch10	48430688	1.4147e-06	-0.255852	0.0526211	Tetraploid	Length/width ratio	G	A	7366.05	AC=213;AF=0.063;AN=3376;BaseQRankSum=-14.454;DP=17239;Dels=0;FS=794.721;HaplotypeScore=2.6813;MLEAC=198;MLEAF=0.059;MQ=36.97;MQ0=3;MQRankSum=-0.961;QD=1.9;ReadPosRankSum=-22.566;ANN=A|intron_variant|MODIFIER|"B1-type_cyclin_dependent_kinase"|PGSC0003DMG400027690|transcript|PGSC0003DMT400071215|protein_coding|5/6|c.681-185G>A||||||	PGSC0003DMG400027690	PGSC0003DMT400071215	"B1-type_cyclin_dependent_kinase"	|"B1-type_cyclin_dependent_kinase"|
ST4.03ch10	48616993	2.83632e-21	-0.286218	0.0293204	Tetraploid	Length/width ratio	C	T	207073	AC=1085;AF=0.314;AN=3452;BaseQRankSum=-15.378;DP=21434;Dels=0;FS=16.78;HaplotypeScore=0.1118;MLEAC=1001;MLEAF=0.29;MQ=37;MQ0=0;MQRankSum=0.251;QD=11.78;ReadPosRankSum=0.914;ANN=T|missense_variant|MODERATE|"Conserved_gene_of_unknown_function"|PGSC0003DMG400027699|transcript|PGSC0003DMT400071244|protein_coding|1/1|c.157C>T|p.Pro53Ser|960/2047|157/948|53/315||,T|missense_variant|MODERATE|"Conserved_…	PGSC0003DMG400027698	PGSC0003DMT400071240	"Conserved_gene_of_unknown_function"	|"Conserved_gene_of_unknown_function"|;|"Conserved_gene_of_unknown_function"|;|"Conserved_gene_of_unknown_function"|;|"Conserved_gene_of_unknown_function"|;|"Conserved_gene_of_unknown_function"|
ST4.03ch10	48656307	3.28899e-33	-0.369998	0.0293398	Tetraploid	Length/width ratio	T	C	466973	AC=1228;AF=0.355;AN=3456;BaseQRankSum=3.446;DP=42158;Dels=0;FS=0;HaplotypeScore=0.3588;MLEAC=1001;MLEAF=0.29;MQ=36.73;MQ0=77;MQRankSum=3.177;QD=13.35;ReadPosRankSum=43.74;ANN=C|synonymous_variant|LOW|"Conserved_gene_of_unknown_function"|PGSC0003DMG400027701|transcript|PGSC0003DMT400071247|protein_coding|2/3|c.120T>C|p.Ile40Ile|231/654|120/207|40/68||,C|upstream_gene_variant|MODIFIER|"YUP8H12R.2_p…	PGSC0003DMG400036598	PGSC0003DMT400087027	"Conserved_gene_of_unknown_function"	|"Conserved_gene_of_unknown_function"|;|"YUP8H12R.2_protein"|
ST4.03ch10	48707397	2.74592e-09	-0.213404	0.0354561	Tetraploid	Length/width ratio	C	T	32742.6	AC=555;AF=0.166;AN=3352;BaseQRankSum=7.949;DP=9411;Dels=0;FS=0;HaplotypeScore=0.1908;MLEAC=534;MLEAF=0.159;MQ=36.98;MQ0=1;MQRankSum=-1.837;QD=7.14;ReadPosRankSum=3.747;ANN=T|intron_variant|MODIFIER|"LRR_receptor-like_serine/threonine-protein_kinase"|PGSC0003DMG400031228|transcript|PGSC0003DMT400080229|protein_coding|5/9|c.213-639G>A||||||	PGSC0003DMG400031228	PGSC0003DMT400080229	"LRR_receptor-like_serine/threonine-protein_kinase"	|"LRR_receptor-like_serine/threonine-protein_kinase"|
ST4.03ch10	48765597	1.17182e-19	-0.301018	0.0322662	Tetraploid	Length/width ratio	C	A	454420	AC=1105;AF=0.32;AN=3456;BaseQRankSum=16.24;DP=49300;Dels=0;FS=9.465;HaplotypeScore=0.314;MLEAC=1001;MLEAF=0.29;MQ=37;MQ0=2;MQRankSum=-2.07;QD=11.4;ReadPosRankSum=0.906;ANN=A|missense_variant|MODERATE|"Phospholipid-transporting_atpase"|PGSC0003DMG400031222|transcript|PGSC0003DMT400080209|protein_coding|1/6|c.302C>A|p.Ala101Glu|336/4046|302/2217|101/738||	PGSC0003DMG400031222	PGSC0003DMT400080209	"Phospholipid-transporting_atpase"	|"Phospholipid-transporting_atpase"|
ST4.03ch10	48765987	1.58817e-07	-0.207427	0.0391953	Tetraploid	Length/width ratio	T	C	22029.4	AC=540;AF=0.167;AN=3232;BaseQRankSum=-1.755;DP=5236;Dels=0;FS=410.331;HaplotypeScore=0.1447;MLEAC=446;MLEAF=0.138;MQ=36.83;MQ0=28;MQRankSum=-0.468;QD=8.78;ReadPosRankSum=37.883;ANN=C|splice_region_variant&intron_variant|LOW|"Phospholipid-transporting_atpase"|PGSC0003DMG400031222|transcript|PGSC0003DMT400080209|protein_coding|1/5|c.423-5T>C||||||	PGSC0003DMG400031222	PGSC0003DMT400080209	"Phospholipid-transporting_atpase"	|"Phospholipid-transporting_atpase"|
ST4.03ch10	48769309	4.55437e-22	-0.313204	0.0314175	Tetraploid	Length/width ratio	T	C	359916	AC=1098;AF=0.318;AN=3456;BaseQRankSum=-1.635;DP=37916;Dels=0;FS=0.368;HaplotypeScore=0.1865;MLEAC=1001;MLEAF=0.29;MQ=37;MQ0=0;MQRankSum=-0.297;QD=11.53;ReadPosRankSum=0.501;ANN=C|synonymous_variant|LOW|"Phospholipid-transporting_atpase"|PGSC0003DMG400031222|transcript|PGSC0003DMT400080209|protein_coding|5/6|c.1648T>C|p.Leu550Leu|1682/4046|1648/2217|550/738||	PGSC0003DMG400031222	PGSC0003DMT400080209	"Phospholipid-transporting_atpase"	|"Phospholipid-transporting_atpase"|
ST4.03ch10	48868333	1.15311e-22	-0.306116	0.0302405	Tetraploid	Length/width ratio	T	C	401111	AC=1175;AF=0.34;AN=3456;BaseQRankSum=-1.714;DP=36738;Dels=0;FS=34.656;HaplotypeScore=0.5781;MLEAC=1001;MLEAF=0.29;MQ=36.94;MQ0=5;MQRankSum=0.855;QD=12.96;ReadPosRankSum=9.579;ANN=C|intergenic_region|MODIFIER|"Elongation_factor_P_(EF-P)"-"Protein_kinase_atsik"|PGSC0003DMG400031234-PGSC0003DMG400031235|intergenic_region|PGSC0003DMG400031234-PGSC0003DMG400031235|||n.48868333T>C||||||	PGSC0003DMG400031235		"Elongation_factor_P_(EF-P)"-"Protein_kinase_atsik"	|"Elongation_factor_P_(EF-P)"-"Protein_kinase_atsik"|
ST4.03ch10	49442430	6.04667e-22	-0.282587	0.0284373	Tetraploid	Length/width ratio	T	G	327279	AC=1108;AF=0.321;AN=3452;BaseQRankSum=-22.212;DP=31225;Dels=0;FS=102.119;HaplotypeScore=1.5146;MLEAC=1001;MLEAF=0.29;MQ=36.88;MQ0=1;MQRankSum=-3.771;QD=12.75;ReadPosRankSum=6.399;ANN=G|synonymous_variant|LOW|"Transporter"|PGSC0003DMG400011865|transcript|PGSC0003DMT400030968|protein_coding|5/9|c.981T>G|p.Pro327Pro|1157/2416|981/1476|327/491||,G|synonymous_variant|LOW|"Transporter"|PGSC0003DMG40001…	PGSC0003DMG400011865	PGSC0003DMT400030969	"Transporter"	|"Transporter"|;|"Transporter"|
ST4.03ch10	49471064	5.65301e-11	-0.213139	0.0320526	Tetraploid	Length/width ratio	A	T	55468.6	AC=818;AF=0.245;AN=3336;BaseQRankSum=1.769;DP=11448;Dels=0;FS=0;HaplotypeScore=1.4206;MLEAC=210;MLEAF=0.063;MQ=36.55;MQ0=13;MQRankSum=-6.781;QD=7.22;ReadPosRankSum=4.51;ANN=T|synonymous_variant|LOW|"F-box_protein%2C_atfbl3"|PGSC0003DMG400011864|transcript|PGSC0003DMT400030966|protein_coding|6/8|c.1614A>T|p.Thr538Thr|1882/2650|1614/1998|538/665||,T|downstream_gene_variant|MODIFIER|"UPF0497_membran…	PGSC0003DMG400011859	PGSC0003DMT400030954	"F-box_protein%2C_atfbl3"	|"F-box_protein%2C_atfbl3"|;|"UPF0497_membrane_protein"|;|"UPF0497_membrane_protein"|
ST4.03ch10	49471088	1.05064e-12	-0.233421	0.0322038	Tetraploid	Length/width ratio	C	G	72277.1	AC=820;AF=0.246;AN=3332;BaseQRankSum=5.724;DP=10790;Dels=0;FS=0;HaplotypeScore=0.0472;MLEAC=784;MLEAF=0.235;MQ=36.74;MQ0=3;MQRankSum=13.287;QD=10.05;ReadPosRankSum=18.93;ANN=G|missense_variant|MODERATE|"F-box_protein%2C_atfbl3"|PGSC0003DMG400011864|transcript|PGSC0003DMT400030966|protein_coding|6/8|c.1638C>G|p.His546Gln|1906/2650|1638/1998|546/665||,G|downstream_gene_variant|MODIFIER|"UPF0497_mem…	PGSC0003DMG400011859	PGSC0003DMT400030954	"F-box_protein%2C_atfbl3"	|"F-box_protein%2C_atfbl3"|;|"UPF0497_membrane_protein"|;|"UPF0497_membrane_protein"|
ST4.03ch10	49480239	2.43394e-08	-0.155993	0.0276675	Tetraploid	Length/width ratio	T	C	10136.7	AC=1181;AF=0.359;AN=3288;BaseQRankSum=2.483;DP=6766;Dels=0;FS=8.725;HaplotypeScore=0.3567;MLEAC=15;MLEAF=0.004562;MQ=36.97;MQ0=0;MQRankSum=1.158;QD=1.92;ReadPosRankSum=1.875;ANN=C|synonymous_variant|LOW|"Protein_phosphatase-2c"|PGSC0003DMG400011863|transcript|PGSC0003DMT400030965|protein_coding|5/5|c.999T>C|p.Leu333Leu|1263/2131|999/1338|333/445||	PGSC0003DMG400011863	PGSC0003DMT400030965	"Protein_phosphatase-2c"	|"Protein_phosphatase-2c"|
ST4.03ch10	49584903	3.52362e-19	-0.302256	0.0328599	Tetraploid	Length/width ratio	T	C	291961	AC=951;AF=0.275;AN=3456;BaseQRankSum=4.539;DP=36907;Dels=0;FS=4.735;HaplotypeScore=1.4929;MLEAC=923;MLEAF=0.267;MQ=36.98;MQ0=2;MQRankSum=1.042;QD=10.45;ReadPosRankSum=18.832;ANN=C|synonymous_variant|LOW|"Prenylated_Rab_acceptor_protein"|PGSC0003DMG400015888|transcript|PGSC0003DMT400041063|protein_coding|1/1|c.609T>C|p.Ser203Ser|762/1065|609/687|203/228||,C|downstream_gene_variant|MODIFIER|"Crooke…	PGSC0003DMG400015895	PGSC0003DMT400041076	"Prenylated_Rab_acceptor_protein"	|"Prenylated_Rab_acceptor_protein"|;|"Crooked_neck_protein"|
ST4.03ch10	49584930	1.22126e-29	-0.353782	0.0299583	Tetraploid	Length/width ratio	A	G	383939	AC=1246;AF=0.361;AN=3456;BaseQRankSum=-8.015;DP=35148;Dels=0;FS=0.409;HaplotypeScore=2.1171;MLEAC=1001;MLEAF=0.29;MQ=36.96;MQ0=7;MQRankSum=-2.318;QD=12.67;ReadPosRankSum=8.788;ANN=G|synonymous_variant|LOW|"Prenylated_Rab_acceptor_protein"|PGSC0003DMG400015888|transcript|PGSC0003DMT400041063|protein_coding|1/1|c.636A>G|p.Leu212Leu|789/1065|636/687|212/228||,G|downstream_gene_variant|MODIFIER|"Croo…	PGSC0003DMG400015895	PGSC0003DMT400041076	"Prenylated_Rab_acceptor_protein"	|"Prenylated_Rab_acceptor_protein"|;|"Crooked_neck_protein"|
ST4.03ch10	49584955	1.40566e-16	-0.26031	0.0307743	Tetraploid	Length/width ratio	C	A	149288	AC=952;AF=0.275;AN=3456;BaseQRankSum=-10.125;DP=18410;Dels=0;FS=1.884;HaplotypeScore=0.8104;MLEAC=918;MLEAF=0.266;MQ=36.79;MQ0=67;MQRankSum=-1.366;QD=10.95;ReadPosRankSum=3.194;ANN=A|missense_variant|MODERATE|"Prenylated_Rab_acceptor_protein"|PGSC0003DMG400015888|transcript|PGSC0003DMT400041063|protein_coding|1/1|c.661C>A|p.Pro221Thr|814/1065|661/687|221/228||,A|downstream_gene_variant|MODIFIER|"…	PGSC0003DMG400015895	PGSC0003DMT400041076	"Prenylated_Rab_acceptor_protein"	|"Prenylated_Rab_acceptor_protein"|;|"Crooked_neck_protein"|
ST4.03ch10	49648439	1.74045e-09	0.311336	0.0510739	Tetraploid	Length/width ratio	G	A	78734.3	AC=300;AF=0.087;AN=3456;BaseQRankSum=-1.515;DP=51000;Dels=0;FS=61.241;HaplotypeScore=6.1593;MLEAC=283;MLEAF=0.082;MQ=36.8;MQ0=35;MQRankSum=0.524;QD=5.13;ReadPosRankSum=32.007;ANN=A|missense_variant|MODERATE|"Abscisic_acid_receptor_PYL4"|PGSC0003DMG400015897|transcript|PGSC0003DMT400041080|protein_coding|1/1|c.191C>T|p.Ala64Val|300/882|191/624|64/207||	PGSC0003DMG400015897	PGSC0003DMT400041080	"Abscisic_acid_receptor_PYL4"	|"Abscisic_acid_receptor_PYL4"|
ST4.03ch10	49648441	1.03089e-11	0.348265	0.0503958	Tetraploid	Length/width ratio	G	A	59039.1	AC=298;AF=0.086;AN=3456;BaseQRankSum=2.9;DP=37888;Dels=0;FS=341.444;HaplotypeScore=5.2123;MLEAC=283;MLEAF=0.082;MQ=36.73;MQ0=35;MQRankSum=-1.292;QD=5.53;ReadPosRankSum=26.933;ANN=A|synonymous_variant|LOW|"Abscisic_acid_receptor_PYL4"|PGSC0003DMG400015897|transcript|PGSC0003DMT400041080|protein_coding|1/1|c.189C>T|p.Ala63Ala|298/882|189/624|63/207||	PGSC0003DMG400015897	PGSC0003DMT400041080	"Abscisic_acid_receptor_PYL4"	|"Abscisic_acid_receptor_PYL4"|
ST4.03ch10	49648508	1.56285e-06	-0.129485	0.0267434	Tetraploid	Length/width ratio	T	G	170235	AC=1386;AF=0.423;AN=3280;BaseQRankSum=12.876;DP=11578;Dels=0;FS=8.341;HaplotypeScore=0.0858;MLEAC=1001;MLEAF=0.305;MQ=36.73;MQ0=0;MQRankSum=-2.528;QD=17.1;ReadPosRankSum=8.993;ANN=G|missense_variant|MODERATE|"Abscisic_acid_receptor_PYL4"|PGSC0003DMG400015897|transcript|PGSC0003DMT400041080|protein_coding|1/1|c.122A>C|p.Glu41Ala|231/882|122/624|41/207||	PGSC0003DMG400015897	PGSC0003DMT400041080	"Abscisic_acid_receptor_PYL4"	|"Abscisic_acid_receptor_PYL4"|
ST4.03ch10	49726066	1.36372e-10	0.196926	0.0302441	Tetraploid	Length/width ratio	C	T	320311	AC=1225;AF=0.354;AN=3456;BaseQRankSum=-41.624;DP=36529;Dels=0;FS=3200;HaplotypeScore=21.7882;MLEAC=1001;MLEAF=0.29;MQ=35.83;MQ0=6;MQRankSum=11.924;QD=10.3;ReadPosRankSum=-58.806;ANN=T|synonymous_variant|LOW|"Amt2"|PGSC0003DMG401015894|transcript|PGSC0003DMT400041073|protein_coding|4/4|c.1288C>T|p.Leu430Leu|1375/5332|1288/1452|430/483||,T|3_prime_UTR_variant|MODIFIER|"Verticillium_wilt_disease_res…	PGSC0003DMG400038495	PGSC0003DMT400088924	"Amt2"	|"Amt2"|;|"Verticillium_wilt_disease_resistance_protein"|;|"Verticillium_wilt_disease_resistance_protein"|
ST4.03ch10	49775126	5.42849e-12	-0.212237	0.0302902	Tetraploid	Length/width ratio	A	G	199445	AC=1142;AF=0.332;AN=3440;BaseQRankSum=-4.883;DP=19263;Dels=0;FS=297.838;HaplotypeScore=2.9529;MLEAC=1001;MLEAF=0.291;MQ=30.33;MQ0=5;MQRankSum=96.351;QD=12.82;ReadPosRankSum=-14.605;ANN=G|upstream_gene_variant|MODIFIER|"Verticillium_wilt_resistance"|PGSC0003DMG400022067|transcript|PGSC0003DMT400056738|protein_coding||c.-2306T>C|||||2306|,G|intergenic_region|MODIFIER|"Verticillium_wilt_resistance"-…	PGSC0003DMG400040252	PGSC0003DMT400056738	"Verticillium_wilt_resistance"	|"Verticillium_wilt_resistance"|;|"Verticillium_wilt_resistance"-"Gene_of_unknown_function"|
ST4.03ch10	50633137	1.56569e-07	-0.170065	0.0321189	Tetraploid	Length/width ratio	G	A	214264	AC=1009;AF=0.292;AN=3452;BaseQRankSum=16.921;DP=26172;Dels=0;FS=2589.75;HaplotypeScore=0.2108;MLEAC=997;MLEAF=0.289;MQ=36.97;MQ0=9;MQRankSum=0.249;QD=10.21;ReadPosRankSum=26.571;ANN=A|synonymous_variant|LOW|"Ataxin-3"|PGSC0003DMG400019130|transcript|PGSC0003DMT400049210|protein_coding|2/2|c.495G>A|p.Glu165Glu|495/606|495/606|165/201||	PGSC0003DMG400019130	PGSC0003DMT400049210	"Ataxin-3"	|"Ataxin-3"|
ST4.03ch10	51444878	1.07162e-12	0.360672	0.0497796	Tetraploid	Length/width ratio	A	T	29417.6	AC=246;AF=0.073;AN=3380;BaseQRankSum=8.802;DP=15506;Dels=0;FS=0;HaplotypeScore=1.3928;MLEAC=246;MLEAF=0.073;MQ=36.79;MQ0=16;MQRankSum=0.859;QD=6.33;ReadPosRankSum=15.351;ANN=T|intergenic_region|MODIFIER|"60S_ribosomal_protein_L23a"-"AtRab_GTP-binding_protein"|PGSC0003DMG400019215-PGSC0003DMG400019161|intergenic_region|PGSC0003DMG400019215-PGSC0003DMG400019161|||n.51444878A>T||||||	PGSC0003DMG400019161		"60S_ribosomal_protein_L23a"-"AtRab_GTP-binding_protein"	|"60S_ribosomal_protein_L23a"-"AtRab_GTP-binding_protein"|
ST4.03ch10	52166124	8.23745e-08	0.256355	0.0473381	Tetraploid	Length/width ratio	T	C	91403.3	AC=309;AF=0.089;AN=3456;BaseQRankSum=-5.728;DP=43984;Dels=0;FS=51.847;HaplotypeScore=0.2954;MLEAC=293;MLEAF=0.085;MQ=34.12;MQ0=8;MQRankSum=34.289;QD=6.25;ReadPosRankSum=6.527;ANN=C|synonymous_variant|LOW|"Calmodulin_binding_protein"|PGSC0003DMG402017590|transcript|PGSC0003DMT400045333|protein_coding|3/6|c.216T>C|p.Ser72Ser|407/1910|216/1416|72/471||,C|downstream_gene_variant|MODIFIER|"DNA-binding…	PGSC0003DMG401017590	PGSC0003DMT400045332	"Calmodulin_binding_protein"	|"Calmodulin_binding_protein"|;|"DNA-binding_protein_S1FA"|;|"DNA-binding_protein_S1FA"|
ST4.03ch10	52208403	2.57902e-07	0.158184	0.0304231	Tetraploid	Length/width ratio	C	G	387683	AC=1298;AF=0.376;AN=3452;BaseQRankSum=-7.457;DP=30281;Dels=0;FS=0;HaplotypeScore=0.1743;MLEAC=1001;MLEAF=0.29;MQ=36.94;MQ0=11;MQRankSum=-3.015;QD=14.88;ReadPosRankSum=34.642;ANN=G|synonymous_variant|LOW|"60S_ribosomal_protein_L1"|PGSC0003DMG400017608|transcript|PGSC0003DMT400045381|protein_coding|1/2|c.387G>C|p.Ala129Ala|401/1550|387/1224|129/407||,G|downstream_gene_variant|MODIFIER|"Subtilase_fa…	PGSC0003DMG400017594	PGSC0003DMT400045341	"60S_ribosomal_protein_L1"	|"60S_ribosomal_protein_L1"|;|"Subtilase_family_protein"|;|"Subtilase_family_protein"|;|"Subtilase_family_protein"|
ST4.03ch10	52246614	5.71223e-07	0.158228	0.0313675	Tetraploid	Length/width ratio	G	A	582022	AC=1533;AF=0.444;AN=3456;BaseQRankSum=3.763;DP=42109;Dels=0;FS=48.185;HaplotypeScore=0.2713;MLEAC=1001;MLEAF=0.29;MQ=36.99;MQ0=1;MQRankSum=-0.18;QD=14.67;ReadPosRankSum=-7.608;ANN=A|synonymous_variant|LOW|"Receptor_serine-threonine_protein_kinase"|PGSC0003DMG400017596|transcript|PGSC0003DMT400045344|protein_coding|5/5|c.1038G>A|p.Lys346Lys|1162/1817|1038/1116|346/371||,A|synonymous_variant|LOW|"R…	PGSC0003DMG400017609	PGSC0003DMT400045382	"Receptor_serine-threonine_protein_kinase"	|"Receptor_serine-threonine_protein_kinase"|;|"Receptor_serine-threonine_protein_kinase"|;|"Transmembrane_transport_protein"|;|"Transmembrane_transport_protein"|;|"Transmembrane_transport_protein"|;|"Transmembrane_transport_protein"|
ST4.03ch10	56889721	5.43265e-09	-0.389944	0.0660693	Tetraploid	Length/width ratio	C	G	1159520	AC=3264;AF=0.944;AN=3456;BaseQRankSum=-0.008;DP=34783;Dels=0;FS=2.627;HaplotypeScore=0.2113;MLEAC=1001;MLEAF=0.29;MQ=36.95;MQ0=10;MQRankSum=1.312;QD=33.34;ReadPosRankSum=-0.935;ANN=G|synonymous_variant|LOW|"Suppressor_of_ty"|PGSC0003DMG400028197|transcript|PGSC0003DMT400072479|protein_coding|12/17|c.2469C>G|p.Val823Val|2707/5418|2469/4932|823/1643||,G|synonymous_variant|LOW|"Suppressor_of_ty"|PGS…	PGSC0003DMG400028197	PGSC0003DMT400072480	"Suppressor_of_ty"	|"Suppressor_of_ty"|;|"Suppressor_of_ty"|
ST4.03ch02	47621753	1.55267e-09	2.68912	0.429303	Tetraploid	Senescence	G	C	14055.9	AC=153;AF=0.044;AN=3444;BaseQRankSum=3.691;DP=27014;Dels=0;FS=1.913;HaplotypeScore=1.4272;MLEAC=144;MLEAF=0.042;MQ=36.1;MQ0=34;MQRankSum=-51.951;QD=2.51;ReadPosRankSum=6.709;ANN=C|missense_variant|MODERATE|"Steroid_nuclear_receptor%2C_ligand-binding"|PGSC0003DMG400012621|transcript|PGSC0003DMT400032855|protein_coding|3/10|c.210G>C|p.Lys70Asn|516/2965|210/1770|70/589||,C|missense_variant|MODERATE|…	PGSC0003DMG400012642	PGSC0003DMT400032914	"Steroid_nuclear_receptor%2C_ligand-binding"	|"Steroid_nuclear_receptor%2C_ligand-binding"|;|"Steroid_nuclear_receptor%2C_ligand-binding"|;|"Pentatricopeptide_repeat-containing_protein"|;|"3-ketoacyl-CoA_reductase_1"|
ST4.03ch02	47621850	2.23922e-08	2.41507	0.417087	Tetraploid	Senescence	G	A	15927	AC=157;AF=0.045;AN=3452;BaseQRankSum=-8.959;DP=27824;Dels=0;FS=24.151;HaplotypeScore=0.3836;MLEAC=148;MLEAF=0.043;MQ=36.75;MQ0=24;MQRankSum=-7.197;QD=2.83;ReadPosRankSum=12.682;ANN=A|missense_variant|MODERATE|"Steroid_nuclear_receptor%2C_ligand-binding"|PGSC0003DMG400012621|transcript|PGSC0003DMT400032855|protein_coding|3/10|c.307G>A|p.Gly103Arg|613/2965|307/1770|103/589||,A|missense_variant|MODE…	PGSC0003DMG400012642	PGSC0003DMT400032914	"Steroid_nuclear_receptor%2C_ligand-binding"	|"Steroid_nuclear_receptor%2C_ligand-binding"|;|"Steroid_nuclear_receptor%2C_ligand-binding"|;|"Pentatricopeptide_repeat-containing_protein"|;|"3-ketoacyl-CoA_reductase_1"|
ST4.03ch05	775921	1.50824e-06	2.25692	0.45446	Tetraploid	Senescence	T	A	15766.2	AC=116;AF=0.034;AN=3444;BaseQRankSum=-3.285;DP=23170;Dels=0;FS=0;HaplotypeScore=0.2628;MLEAC=103;MLEAF=0.03;MQ=36.94;MQ0=14;MQRankSum=2.286;QD=6.79;ReadPosRankSum=1.824;ANN=A|synonymous_variant|LOW|"60S_ribosomal_protein_L7a"|PGSC0003DMG400028306|transcript|PGSC0003DMT400072742|protein_coding|2/5|c.42A>T|p.Gly14Gly|218/1500|42/897|14/298||,A|synonymous_variant|LOW|"60S_ribosomal_protein_L7a"|PGSC…	PGSC0003DMG400028358	PGSC0003DMT400072887	"60S_ribosomal_protein_L7a"	|"60S_ribosomal_protein_L7a"|;|"60S_ribosomal_protein_L7a"|;|"MADS-box_transcription_factor_MADS-MC"|;|"MADS-box_transcription_factor_MADS-MC"|
ST4.03ch05	846696	7.63779e-09	1.941	0.324307	Tetraploid	Senescence	G	T	69133.3	AC=263;AF=0.076;AN=3456;BaseQRankSum=-2.314;DP=40233;Dels=0;FS=0.876;HaplotypeScore=3.6459;MLEAC=181;MLEAF=0.052;MQ=36.28;MQ0=114;MQRankSum=17.751;QD=6.69;ReadPosRankSum=1.861;ANN=T|missense_variant|MODERATE|"Cytochrome_P450"|PGSC0003DMG400028352|transcript|PGSC0003DMT400072879|protein_coding|2/4|c.349G>T|p.Val117Leu|349/672|349/672|117/223||,T|5_prime_UTR_premature_start_codon_gain_variant|LOW|"…	PGSC0003DMG400028305	PGSC0003DMT400072736	"Cytochrome_P450"	|"Cytochrome_P450"|;|"Cytochrome_P450"|;|"Cytochrome_P450"|;|"Heat_shock_protein_binding_protein"|;|"Heat_shock_protein_binding_protein"|;|"Heat_shock_protein_binding_protein"|;|"Heat_shock_protein_binding_protein"|
ST4.03ch05	2694528	5.72521e-10	2.06401	0.320835	Tetraploid	Senescence	G	A	25663.8	AC=246;AF=0.072;AN=3424;BaseQRankSum=9.613;DP=16429;Dels=0;FS=0;HaplotypeScore=0.0925;MLEAC=229;MLEAF=0.067;MQ=36.98;MQ0=1;MQRankSum=-0.813;QD=6.17;ReadPosRankSum=5.685;ANN=A|synonymous_variant|LOW|"Nitrite_transporter"|PGSC0003DMG400014539|transcript|PGSC0003DMT400037693|protein_coding|4/4|c.930G>A|p.Thr310Thr|1007/1945|930/1743|310/580||,A|5_prime_UTR_variant|MODIFIER|"Nitrite_transporter"|PGSC…	PGSC0003DMG400014539	PGSC0003DMT400037694	"Nitrite_transporter"	|"Nitrite_transporter"|;|"Nitrite_transporter"|;|"Conserved_gene_of_unknown_function"|;|"Nitrite_transporter"|
ST4.03ch05	3052146	3.11351e-08	1.53417	0.267767	Tetraploid	Senescence	T	A	85146.4	AC=438;AF=0.127;AN=3456;BaseQRankSum=-0.526;DP=26577;Dels=0;FS=13.539;HaplotypeScore=0.1533;MLEAC=426;MLEAF=0.123;MQ=36.95;MQ0=0;MQRankSum=1.552;QD=7.05;ReadPosRankSum=3.693;ANN=A|synonymous_variant|LOW|"Cysteinyl-tRNA_synthetase"|PGSC0003DMG400014552|transcript|PGSC0003DMT400037718|protein_coding|9/9|c.1515T>A|p.Pro505Pro|1676/2236|1515/1695|505/564||	PGSC0003DMG400014552	PGSC0003DMT400037718	"Cysteinyl-tRNA_synthetase"	|"Cysteinyl-tRNA_synthetase"|
ST4.03ch05	3094779	7.95033e-09	1.92127	0.321395	Tetraploid	Senescence	T	C	54886.4	AC=294;AF=0.085;AN=3456;BaseQRankSum=-4.436;DP=30365;Dels=0;FS=17.402;HaplotypeScore=0.2138;MLEAC=280;MLEAF=0.081;MQ=36.96;MQ0=10;MQRankSum=-0.39;QD=6.24;ReadPosRankSum=5.135;ANN=C|missense_variant|MODERATE|"Chaperone_protein_dnaJ_15"|PGSC0003DMG401014575|transcript|PGSC0003DMT400037772|protein_coding|9/10|c.808A>G|p.Ser270Gly|949/2002|808/828|270/275||,C|splice_region_variant&intron_variant|LOW|…	PGSC0003DMG401014575	PGSC0003DMT400037774	"Chaperone_protein_dnaJ_15"	|"Chaperone_protein_dnaJ_15"|;|"Chaperone_protein_dnaJ_15"|;|"Chaperone_protein_dnaJ_15"|
ST4.03ch05	3547598	2.05271e-18	2.24515	0.24376	Tetraploid	Senescence	T	A	93069.1	AC=480;AF=0.139;AN=3452;BaseQRankSum=10.016;DP=27237;Dels=0;FS=29.935;HaplotypeScore=4.3892;MLEAC=460;MLEAF=0.133;MQ=36.91;MQ0=2;MQRankSum=-3.87;QD=7.8;ReadPosRankSum=29.003;ANN=A|missense_variant|MODERATE|"Ceramide_kinase"|PGSC0003DMG400030527|transcript|PGSC0003DMT400078414|protein_coding|2/4|c.340A>T|p.Thr114Ser|651/1545|340/750|114/249||,A|upstream_gene_variant|MODIFIER|"Gene_of_unknown_funct…	PGSC0003DMG401030570	PGSC0003DMT400078532	"Ceramide_kinase"	|"Ceramide_kinase"|;|"Gene_of_unknown_function"|;|"ER_Phosphatidate_Phosphatase"|;|"Conserved_gene_of_unknown_function"|;|"ER_Phosphatidate_Phosphatase"|;|"ER_Phosphatidate_Phosphatase"|
ST4.03ch05	3616101	5.47614e-08	0.800361	0.142311	Tetraploid	Senescence	C	G	114959	AC=1164;AF=0.348;AN=3344;BaseQRankSum=-4.925;DP=17965;Dels=0;FS=172.289;HaplotypeScore=0.1233;MLEAC=1001;MLEAF=0.299;MQ=31.58;MQ0=548;MQRankSum=-108.226;QD=9.34;ReadPosRankSum=3.97;ANN=G|missense_variant|MODERATE|"EIN3-binding_F-box_protein_1"|PGSC0003DMG400030525|transcript|PGSC0003DMT400078406|protein_coding|2/2|c.289G>C|p.Glu97Gln|289/345|289/345|97/114||	PGSC0003DMG400030525	PGSC0003DMT400078406	"EIN3-binding_F-box_protein_1"	|"EIN3-binding_F-box_protein_1"|
ST4.03ch05	4059199	8.74807e-07	-0.927453	0.182596	Tetraploid	Senescence	T	C	435376	AC=1586;AF=0.459;AN=3452;BaseQRankSum=6.211;DP=29299;Dels=0;FS=1.057;HaplotypeScore=8.3791;MLEAC=1001;MLEAF=0.29;MQ=36.86;MQ0=3;MQRankSum=-4.011;QD=15.49;ReadPosRankSum=-18.079;ANN=C|synonymous_variant|LOW|"E3_ubiquitin_ligase_PUB14"|PGSC0003DMG400030547|transcript|PGSC0003DMT400078473|protein_coding|4/4|c.1458T>C|p.Gly486Gly|1571/2350|1458/1953|486/650||,C|synonymous_variant|LOW|"E3_ubiquitin_li…	PGSC0003DMG400030504	PGSC0003DMT400078351	"E3_ubiquitin_ligase_PUB14"	|"E3_ubiquitin_ligase_PUB14"|;|"E3_ubiquitin_ligase_PUB14"|;|"Conserved_gene_of_unknown_function"|
ST4.03ch05	4077040	9.57966e-20	2.90076	0.302541	Tetraploid	Senescence	T	C	82911.9	AC=329;AF=0.095;AN=3452;BaseQRankSum=0.95;DP=38496;Dels=0;FS=5.478;HaplotypeScore=0.1854;MLEAC=322;MLEAF=0.093;MQ=37.68;MQ0=0;MQRankSum=-17.647;QD=6.89;ReadPosRankSum=3.647;ANN=C|intergenic_region|MODIFIER|"Conserved_gene_of_unknown_function"-"Conserved_gene_of_unknown_function"|PGSC0003DMG400030503-PGSC0003DMG400030546|intergenic_region|PGSC0003DMG400030503-PGSC0003DMG400030546|||n.4077040T>C|||…	PGSC0003DMG400030546		"Conserved_gene_of_unknown_function"-"Conserved_gene_of_unknown_function"	|"Conserved_gene_of_unknown_function"-"Conserved_gene_of_unknown_function"|
ST4.03ch05	4113719	1.97537e-13	2.16534	0.282247	Tetraploid	Senescence	G	A	112938	AC=428;AF=0.124;AN=3456;BaseQRankSum=-15.931;DP=39154;Dels=0;FS=84.51;HaplotypeScore=0.2232;MLEAC=410;MLEAF=0.119;MQ=36.99;MQ0=3;MQRankSum=-0.989;QD=7.96;ReadPosRankSum=-4.454;ANN=A|synonymous_variant|LOW|"Quinolinate_phosphirobosyltransferase"|PGSC0003DMG400030501|transcript|PGSC0003DMT400078342|protein_coding|10/10|c.918C>T|p.Leu306Leu|1130/2898|918/954|306/317||,A|downstream_gene_variant|MODIF…	PGSC0003DMG400030544	PGSC0003DMT400078469	"Quinolinate_phosphirobosyltransferase"	|"Quinolinate_phosphirobosyltransferase"|;|"WD-repeat_protein"|;|"WD-repeat_protein"|
ST4.03ch05	4540855	2.8447e-07	-1.1255	0.212121	Tetraploid	Senescence	C	T	188258	AC=760;AF=0.22;AN=3456;BaseQRankSum=19.699;DP=26881;Dels=0;FS=4.405;HaplotypeScore=0.1769;MLEAC=752;MLEAF=0.218;MQ=37;MQ0=0;MQRankSum=0.194;QD=10.07;ReadPosRankSum=2.633;ANN=T|synonymous_variant|LOW|"Zinc_finger_protein"|PGSC0003DMG400018408|transcript|PGSC0003DMT400047370|protein_coding|2/2|c.855C>T|p.Gly285Gly|1004/1885|855/1329|285/442||,T|synonymous_variant|LOW|"Zinc_finger_protein"|PGSC0003D…	PGSC0003DMG400018408	PGSC0003DMT400047371	"Zinc_finger_protein"	|"Zinc_finger_protein"|;|"Zinc_finger_protein"|
ST4.03ch05	4947822	2.08258e-13	-1.77116	0.231098	Tetraploid	Senescence	T	C	369423	AC=2771;AF=0.838;AN=3308;BaseQRankSum=1.708;DP=12175;Dels=0;FS=0;HaplotypeScore=0.0616;MLEAC=1001;MLEAF=0.303;MQ=37;MQ0=0;MQRankSum=-0.372;QD=30.39;ReadPosRankSum=3.903;ANN=C|synonymous_variant|LOW|"No_apical_meristem_(NAM)"|PGSC0003DMG400031266|transcript|PGSC0003DMT400080307|protein_coding|2/3|c.279A>G|p.Arg93Arg|292/1275|279/1164|93/387||,C|downstream_gene_variant|MODIFIER|"60S_ribosomal_prote…	PGSC0003DMG400031258	PGSC0003DMT400080291	"No_apical_meristem_(NAM)"	|"No_apical_meristem_(NAM)"|;|"60S_ribosomal_protein_L34"|
ST4.03ch05	5052487	4.76634e-07	-0.898568	0.172706	Tetraploid	Senescence	C	T	501703	AC=2403;AF=0.701;AN=3428;BaseQRankSum=15.412;DP=19367;Dels=0;FS=1.726;HaplotypeScore=0.1262;MLEAC=1001;MLEAF=0.292;MQ=36.75;MQ0=3;MQRankSum=-3.125;QD=26.08;ReadPosRankSum=5.89;ANN=T|synonymous_variant|LOW|"Methyltransferase"|PGSC0003DMG400031262|transcript|PGSC0003DMT400080300|protein_coding|4/7|c.1056C>T|p.Ala352Ala|1382/2562|1056/1839|352/612||	PGSC0003DMG400031262	PGSC0003DMT400080300	"Methyltransferase"	|"Methyltransferase"|
ST4.03ch05	5469475	9.63366e-07	-0.901226	0.178129	Tetraploid	Senescence	C	T	336254	AC=2270;AF=0.671;AN=3384;BaseQRankSum=0.457;DP=13143;Dels=0;FS=35.951;HaplotypeScore=0.3907;MLEAC=1001;MLEAF=0.296;MQ=36.64;MQ0=14;MQRankSum=-3.476;QD=25.99;ReadPosRankSum=1.005;ANN=T|upstream_gene_variant|MODIFIER|"Disease_resistance_protein"|PGSC0003DMG400023062|transcript|PGSC0003DMT400059360|protein_coding||c.-28C>T|||||28|,T|upstream_gene_variant|MODIFIER|"Disease_resistance_protein"|PGSC000…	PGSC0003DMG400023062	PGSC0003DMT400059361	"Disease_resistance_protein"	|"Disease_resistance_protein"|;|"Disease_resistance_protein"|;|"F-box_domain-containing_protein"-"Disease_resistance_protein"|
ST4.03ch05	5729349	7.91002e-08	-1.12685	0.202874	Tetraploid	Senescence	T	C	390854	AC=2820;AF=0.836;AN=3372;BaseQRankSum=2.102;DP=12698;Dels=0;FS=0;HaplotypeScore=0.0754;MLEAC=1001;MLEAF=0.297;MQ=36.98;MQ0=1;MQRankSum=-0.506;QD=30.89;ReadPosRankSum=10.004;ANN=C|missense_variant|MODERATE|"Disease_resistance_protein"|PGSC0003DMG400025611|transcript|PGSC0003DMT400065792|protein_coding|1/3|c.5867T>C|p.Met1956Thr|5867/7527|5867/7527|1956/2508||	PGSC0003DMG400025611	PGSC0003DMT400065792	"Disease_resistance_protein"	|"Disease_resistance_protein"|
ST4.03ch10	53996981	1.0382e-06	-3.26783	0.625403	Tetraploid	Dry matter content	T	C	18077.9	AC=171;AF=0.05;AN=3444;BaseQRankSum=-4.562;DP=17569;Dels=0;FS=3.593;HaplotypeScore=0.1253;MLEAC=159;MLEAF=0.046;MQ=37;MQ0=2;MQRankSum=-0.029;QD=5.81;ReadPosRankSum=-1.828;ANN=C|synonymous_variant|LOW|"Glycosyltransferase"|PGSC0003DMG400011091|transcript|PGSC0003DMT400028807|protein_coding|11/11|c.1056T>C|p.Pro352Pro|1399/1918|1056/1299|352/432||,C|synonymous_variant|LOW|"Glycosyltransferase"|PGSC…	PGSC0003DMG400011019	PGSC0003DMT400028629	"Glycosyltransferase"	|"Glycosyltransferase"|;|"Glycosyltransferase"|;|"Glycosyltransferase"|;|"Diphenol_oxidase"|
ST4.03ch10	55362292	1.06171e-07	-3.90768	0.686005	Tetraploid	Dry matter content	A	G	15215.9	AC=144;AF=0.042;AN=3452;BaseQRankSum=-1.773;DP=23540;Dels=0;FS=0;HaplotypeScore=2.1184;MLEAC=131;MLEAF=0.038;MQ=36.6;MQ0=11;MQRankSum=-46.594;QD=4.32;ReadPosRankSum=9.39;ANN=G|synonymous_variant|LOW|"Vacuolar_protein-sorting-associated_protein_37_homolog_1"|PGSC0003DMG400028179|transcript|PGSC0003DMT400072415|protein_coding|2/9|c.192T>C|p.Arg64Arg|192/963|192/963|64/320||,G|synonymous_variant|LOW…	PGSC0003DMG400028275	PGSC0003DMT400072661	"Vacuolar_protein-sorting-associated_protein_37_homolog_1"	|"Vacuolar_protein-sorting-associated_protein_37_homolog_1"|;|"Vacuolar_protein-sorting-associated_protein_37_homolog_1"|;|"Vacuolar_protein-sorting-associated_protein_37_homolog_1"|;|"Vacuolar_protein-sorting-associated_protein_37_homolog_1"|;|"Vacuolar_protein-sorting-associated_protein_37_homolog_1"|;|"Vacuolar_protein-sorting-associated_protein_37_homolog_1"|;|"Cys2-His2_type_zinc_finger_prot…
ST4.03ch10	56267585	1.09982e-06	-2.31501	0.444103	Tetraploid	Dry matter content	A	C	23655.5	AC=236;AF=0.07;AN=3384;BaseQRankSum=3.745;DP=11555;Dels=0;FS=1560.29;HaplotypeScore=4.339;MLEAC=215;MLEAF=0.064;MQ=36.75;MQ0=1;MQRankSum=0.098;QD=9.96;ReadPosRankSum=-33.831;ANN=C|missense_variant|MODERATE|"Zinc_finger%2C_RING-type"|PGSC0003DMG400028136|transcript|PGSC0003DMT400072300|protein_coding|6/9|c.472T>G|p.Ser158Ala|605/1663|472/1152|158/383||,C|missense_variant|MODERATE|"Zinc_finger%2C_R…	PGSC0003DMG400028227	PGSC0003DMT400072549	"Zinc_finger%2C_RING-type"	|"Zinc_finger%2C_RING-type"|;|"Zinc_finger%2C_RING-type"|;|"Zinc_finger%2C_RING-type"|;|"Gene_of_unknown_function"|;|"Zinc_finger%2C_RING-type"|;|"Gene_of_unknown_function"|
ST4.03ch10	56283733	8.21132e-09	-1.90765	0.308274	Tetraploid	Dry matter content	G	A	71485.8	AC=511;AF=0.159;AN=3220;BaseQRankSum=-0.172;DP=7718;Dels=0;FS=6.3;HaplotypeScore=0.1767;MLEAC=284;MLEAF=0.088;MQ=36.96;MQ0=12;MQRankSum=0.31;QD=21.5;ReadPosRankSum=66.337;ANN=A|synonymous_variant|LOW|"Conserved_gene_of_unknown_function"|PGSC0003DMG400028135|transcript|PGSC0003DMT400072298|protein_coding|1/2|c.114C>T|p.Ser38Ser|286/922|114/516|38/171||,A|synonymous_variant|LOW|"Conserved_gene_of_u…	PGSC0003DMG400028226	PGSC0003DMT400072546	"Conserved_gene_of_unknown_function"	|"Conserved_gene_of_unknown_function"|;|"Conserved_gene_of_unknown_function"|;|"PGPS/D7"|
