# Supplementary material for: To be or not to be tetraploid—the impact of marker ploidy on genomic prediction and GWAS of potato
Source: Front Plant Sci. 2024 Jul 30;15:1386837. doi: 10.3389/fpls.2024.1386837 (PMC11319270; doi:10.3389/fpls.2024.1386837)
Supplement: Supplementary file 4 [file Table_2.xlsx]

## Sheet: Sheet1
Chr	Pos	p-value	Estimate	Std. error	SNPset	Trait	Ref	Alt	Qual	Annotation	Gene	Transcript	Function	Info
ST4.03ch09	26322093	6.9771e-07	3.31187	0.610956	Allele frequency	Chipping quality	G	A	12941	AC=126;AF=0.038;AN=3352;BaseQRankSum=5.183;DP=15721;Dels=0;FS=0;HaplotypeScore=1.3385;MLEAC=115;MLEAF=0.034;MQ=34.9;MQ0=733;MQRankSum=7.607;QD=5.16;ReadPosRankSum=1.98;ANN=A|downstream_gene_variant|MODIFIER|"Ribonuclease"|PGSC0003DMG400028884|transcript|PGSC0003DMT400074317|protein_coding||c.*5459G>A|||||4755|,A|downstream_gene_variant|MODIFIER|"Ribonuclease"|PGSC0003DMG400028884|transcript|PGSC0…	PGSC0003DMG400042204	PGSC0003DMT400074316	"Ribonuclease"	|"Ribonuclease"|;|"Ribonuclease"|;|"Ribonuclease"-"Gene_of_unknown_function"|
ST4.03ch11	42729904	1.27428e-06	2.62825	0.497007	Allele frequency	Chipping quality	T	C	4255.6	AC=185;AF=0.054;AN=3436;BaseQRankSum=-25.967;DP=24288;Dels=0;FS=918.508;HaplotypeScore=0.7917;MLEAC=82;MLEAF=0.024;MQ=36.47;MQ0=109;MQRankSum=-38.576;QD=1.18;ReadPosRankSum=-43.816;ANN=C|missense_variant|MODERATE|"Disease_resistance_protein_I2C-5"|PGSC0003DMG400018572|transcript|PGSC0003DMT400047775|protein_coding|1/3|c.634T>C|p.Tyr212His|1718/4378|634/2748|212/915||,C|upstream_gene_variant|MODIF…	PGSC0003DMG400018572	PGSC0003DMT400047774	"Disease_resistance_protein_I2C-5"	|"Disease_resistance_protein_I2C-5"|;|"Disease_resistance_protein_R3a"|;|"Disease_resistance_protein_I2C-5"|
ST4.03ch00	21415680	2.8062e-07	-0.171163	0.0330227	Allele frequency	Length/width ratio	C	A	230963	AC=958;AF=0.277;AN=3456;BaseQRankSum=12.138;DP=31586;Dels=0;FS=5.775;HaplotypeScore=0.1902;MLEAC=925;MLEAF=0.268;MQ=36.55;MQ0=19;MQRankSum=-1.724;QD=9.42;ReadPosRankSum=10.08;ANN=A|synonymous_variant|LOW|"Endochitinase_2"|PGSC0003DMG400026854|transcript|PGSC0003DMT400069033|protein_coding|1/3|c.357C>A|p.Ile119Ile|374/1070|357/963|119/320||,A|upstream_gene_variant|MODIFIER|"Endochitinase_4"|PGSC00…	PGSC0003DMG400026855	PGSC0003DMT400069034	"Endochitinase_2"	|"Endochitinase_2"|;|"Endochitinase_4"|
ST4.03ch10	10324483	8.06075e-07	-0.283127	0.0569005	Allele frequency	Length/width ratio	G	A	73461.5	AC=322;AF=0.093;AN=3448;BaseQRankSum=-1.237;DP=34723;Dels=0;FS=0.072;HaplotypeScore=0.1629;MLEAC=307;MLEAF=0.089;MQ=35.91;MQ0=1493;MQRankSum=0.604;QD=6.38;ReadPosRankSum=7.536;ANN=A|upstream_gene_variant|MODIFIER|"Multidrug_resistance_protein_ABC_transporter_family"|PGSC0003DMG401004392|transcript|PGSC0003DMT400011214|protein_coding||c.-2006G>A|||||1525|,A|intron_variant|MODIFIER|"Multidrug_resis…	PGSC0003DMG402004392	PGSC0003DMT400011217	"Multidrug_resistance_protein_ABC_transporter_family"	|"Multidrug_resistance_protein_ABC_transporter_family"|;|"Multidrug_resistance_protein_ABC_transporter_family"|
ST4.03ch10	13475999	2.25756e-17	0.262174	0.0301703	Allele frequency	Length/width ratio	C	T	570798	AC=2182;AF=0.632;AN=3452;BaseQRankSum=-10.285;DP=32068;Dels=0;FS=16.827;HaplotypeScore=1.4403;MLEAC=1001;MLEAF=0.29;MQ=31.91;MQ0=2871;MQRankSum=69.501;QD=17.82;ReadPosRankSum=3.696;ANN=T|synonymous_variant|LOW|"Non-specific_lipid-transfer_protein"|PGSC0003DMG400012838|transcript|PGSC0003DMT400033412|protein_coding|1/2|c.48C>T|p.Gly16Gly|78/545|48/309|16/102||,T|upstream_gene_variant|MODIFIER|"Non…	PGSC0003DMG400012838	PGSC0003DMT400033413	"Non-specific_lipid-transfer_protein"	|"Non-specific_lipid-transfer_protein"|;|"Non-specific_lipid-transfer_protein"|;|"Non-specific_lipid-transfer_protein"|;|"Non-specific_lipid-transfer_protein"|
ST4.03ch10	17697320	3.17392e-07	-0.16814	0.0325892	Allele frequency	Length/width ratio	G	A	51728.6	AC=490;AF=0.147;AN=3328;BaseQRankSum=-1.748;DP=12646;Dels=0;FS=0;HaplotypeScore=0.0892;MLEAC=449;MLEAF=0.135;MQ=36.93;MQ0=2;MQRankSum=-2.133;QD=11.06;ReadPosRankSum=6.464;ANN=A|synonymous_variant|LOW|"Endomembrane_protein_emp70"|PGSC0003DMG400009753|transcript|PGSC0003DMT400025244|protein_coding|10/12|c.1179G>A|p.Thr393Thr|1350/2378|1179/1767|393/588||,A|synonymous_variant|LOW|"Endomembrane_prote…	PGSC0003DMG400009753	PGSC0003DMT400025246	"Endomembrane_protein_emp70"	|"Endomembrane_protein_emp70"|;|"Endomembrane_protein_emp70"|;|"Endomembrane_protein_emp70"|;|"Endomembrane_protein_emp70"|;|"Endomembrane_protein_emp70"|
ST4.03ch10	18709025	2.33049e-07	-0.255015	0.0488632	Allele frequency	Length/width ratio	A	C	32205.5	AC=301;AF=0.089;AN=3372;BaseQRankSum=13.357;DP=14096;Dels=0;FS=0;HaplotypeScore=0.0678;MLEAC=288;MLEAF=0.085;MQ=36.99;MQ0=0;MQRankSum=-0.629;QD=7.69;ReadPosRankSum=2.693;ANN=C|synonymous_variant|LOW|"Nitrate_transporter"|PGSC0003DMG400004329|transcript|PGSC0003DMT400011063|protein_coding|6/6|c.1170A>C|p.Leu390Leu|1276/1980|1170/1752|390/583||,C|synonymous_variant|LOW|"Nitrate_transporter"|PGSC000…	PGSC0003DMG400004324	PGSC0003DMT400011043	"Nitrate_transporter"	|"Nitrate_transporter"|;|"Nitrate_transporter"|;|"Protein-tyrosine_phosphatase_mitochondrial_1%2C_mitochondrial"|;|"Protein-tyrosine_phosphatase_mitochondrial_1%2C_mitochondrial"|;|"Protein-tyrosine_phosphatase_mitochondrial_1%2C_mitochondrial"|;|"Protein-tyrosine_phosphatase_mitochondrial_1%2C_mitochondrial"|
ST4.03ch10	25068317	3.45324e-09	-0.213536	0.0357094	Allele frequency	Length/width ratio	T	C	133086	AC=565;AF=0.164;AN=3448;BaseQRankSum=-7.569;DP=27083;Dels=0;FS=0;HaplotypeScore=0.2143;MLEAC=534;MLEAF=0.155;MQ=36.68;MQ0=7;MQRankSum=13.652;QD=10.81;ReadPosRankSum=8.179;ANN=C|missense_variant|MODERATE|"3-dehydroquinate_dehydratase_/_shikimate_dehydrogenase_isoform_2"|PGSC0003DMG400005284|transcript|PGSC0003DMT400013529|protein_coding|7/9|c.1214T>C|p.Val405Ala|1384/1932|1214/1557|405/518||,C|mis…	PGSC0003DMG400005284	PGSC0003DMT400013528	"3-dehydroquinate_dehydratase_/_shikimate_dehydrogenase_isoform_2"	|"3-dehydroquinate_dehydratase_/_shikimate_dehydrogenase_isoform_2"|;|"3-dehydroquinate_dehydratase_/_shikimate_dehydrogenase_isoform_2"|
ST4.03ch10	35040304	4.38671e-11	-0.409772	0.0612595	Allele frequency	Length/width ratio	T	C	74808.4	AC=258;AF=0.075;AN=3456;BaseQRankSum=-3.818;DP=44638;Dels=0;FS=23.991;HaplotypeScore=0.4278;MLEAC=244;MLEAF=0.071;MQ=36.95;MQ0=44;MQRankSum=1.408;QD=6.36;ReadPosRankSum=7.422;ANN=C|missense_variant|MODERATE|"Conserved_gene_of_unknown_function"|PGSC0003DMG400029974|transcript|PGSC0003DMT400077068|protein_coding|1/13|c.77T>C|p.Ile26Thr|94/1695|77/1542|26/513||,C|missense_variant|MODERATE|"Conserved…	PGSC0003DMG400029974	PGSC0003DMT400077067	"Conserved_gene_of_unknown_function"	|"Conserved_gene_of_unknown_function"|;|"Conserved_gene_of_unknown_function"|
ST4.03ch10	41482705	1.05993e-07	0.40756	0.0759189	Allele frequency	Length/width ratio	C	A	39820.6	AC=125;AF=0.036;AN=3456;BaseQRankSum=-7.707;DP=35171;Dels=0;FS=5.052;HaplotypeScore=1.8349;MLEAC=111;MLEAF=0.032;MQ=36.99;MQ0=2;MQRankSum=0.56;QD=7.57;ReadPosRankSum=2.17;ANN=A|intergenic_region|MODIFIER|"Methyl_binding_domain_protein"-"Gene_of_unknown_function"|PGSC0003DMG400042312-PGSC0003DMG400039630|intergenic_region|PGSC0003DMG400042312-PGSC0003DMG400039630|||n.41482705C>A||||||	PGSC0003DMG400039630		"Methyl_binding_domain_protein"-"Gene_of_unknown_function"	|"Methyl_binding_domain_protein"-"Gene_of_unknown_function"|
ST4.03ch10	42116896	1.06261e-07	0.670211	0.124856	Allele frequency	Length/width ratio	G	T	1917.48	AC=70;AF=0.021;AN=3264;BaseQRankSum=-0.984;DP=8580;Dels=0;FS=124.21;HaplotypeScore=0.1995;MLEAC=63;MLEAF=0.019;MQ=36.31;MQ0=298;MQRankSum=-1.082;QD=2.16;ReadPosRankSum=14.648;ANN=T|upstream_gene_variant|MODIFIER|"Replication_protein_A1"|PGSC0003DMG400040732|transcript|PGSC0003DMT400091161|protein_coding||c.-3452G>T|||||3452|,T|intergenic_region|MODIFIER|"C2_domain-containing_protein"-"Replication…	PGSC0003DMG400040732	PGSC0003DMT400091161	"Replication_protein_A1"	|"Replication_protein_A1"|;|"C2_domain-containing_protein"-"Replication_protein_A1"|
ST4.03ch10	42381791	7.2588e-11	-0.389868	0.0589759	Allele frequency	Length/width ratio	A	C	86828.4	AC=290;AF=0.084;AN=3456;BaseQRankSum=1.058;DP=46843;Dels=0;FS=0.197;HaplotypeScore=1.5047;MLEAC=270;MLEAF=0.078;MQ=37;MQ0=2;MQRankSum=-1.424;QD=6.62;ReadPosRankSum=-0.145;ANN=C|intergenic_region|MODIFIER|"Caffeoyl-CoA_O-methyltransferase_5"-"Conserved_gene_of_unknown_function"|PGSC0003DMG400006214-PGSC0003DMG401006212|intergenic_region|PGSC0003DMG400006214-PGSC0003DMG401006212|||n.42381791A>C||||…	PGSC0003DMG401006212		"Caffeoyl-CoA_O-methyltransferase_5"-"Conserved_gene_of_unknown_function"	|"Caffeoyl-CoA_O-methyltransferase_5"-"Conserved_gene_of_unknown_function"|
ST4.03ch10	42759618	2.93651e-08	-0.294356	0.0525231	Allele frequency	Length/width ratio	A	G	36461.5	AC=274;AF=0.08;AN=3432;BaseQRankSum=5.576;DP=20103;Dels=0;FS=0;HaplotypeScore=0.1045;MLEAC=264;MLEAF=0.077;MQ=36.99;MQ0=0;MQRankSum=-0.806;QD=6.28;ReadPosRankSum=2.691;ANN=G|missense_variant|MODERATE|"Plastoquinol-plastocyanin_reductase"|PGSC0003DMG400006208|transcript|PGSC0003DMT400015883|protein_coding|2/2|c.86T>C|p.Ile29Thr|236/724|86/375|29/124||,G|missense_variant|MODERATE|"Plastoquinol-plas…	PGSC0003DMG400006222	PGSC0003DMT400015915	"Plastoquinol-plastocyanin_reductase"	|"Plastoquinol-plastocyanin_reductase"|;|"Plastoquinol-plastocyanin_reductase"|;|"Conserved_gene_of_unknown_function"|
ST4.03ch10	43231090	3.52226e-11	-0.377531	0.0561545	Allele frequency	Length/width ratio	A	T	95717.9	AC=288;AF=0.083;AN=3456;BaseQRankSum=-9.701;DP=45995;Dels=0;FS=30.915;HaplotypeScore=1.7885;MLEAC=272;MLEAF=0.079;MQ=36.91;MQ0=4;MQRankSum=23.931;QD=7.17;ReadPosRankSum=-6.798;ANN=T|missense_variant|MODERATE|"Conserved_gene_of_unknown_function"|PGSC0003DMG400008243|transcript|PGSC0003DMT400021259|protein_coding|2/4|c.285A>T|p.Glu95Asp|439/1339|285/666|95/221||,T|downstream_gene_variant|MODIFIER|"…	PGSC0003DMG400008256	PGSC0003DMT400021293	"Conserved_gene_of_unknown_function"	|"Conserved_gene_of_unknown_function"|;|"60S_ribosomal_protein_L36"|
ST4.03ch10	43231157	5.79218e-11	-0.324264	0.0487916	Allele frequency	Length/width ratio	C	T	69130.5	AC=315;AF=0.091;AN=3452;BaseQRankSum=0.793;DP=30952;Dels=0;FS=731.924;HaplotypeScore=0.227;MLEAC=293;MLEAF=0.085;MQ=36.89;MQ0=8;MQRankSum=1.536;QD=7.42;ReadPosRankSum=19.29;ANN=T|missense_variant|MODERATE|"Conserved_gene_of_unknown_function"|PGSC0003DMG400008243|transcript|PGSC0003DMT400021259|protein_coding|2/4|c.352C>T|p.Arg118Cys|506/1339|352/666|118/221||,T|downstream_gene_variant|MODIFIER|"6…	PGSC0003DMG400008256	PGSC0003DMT400021293	"Conserved_gene_of_unknown_function"	|"Conserved_gene_of_unknown_function"|;|"60S_ribosomal_protein_L36"|
ST4.03ch10	44471190	4.96979e-07	-0.201427	0.0397152	Allele frequency	Length/width ratio	C	T	46147.1	AC=351;AF=0.102;AN=3428;BaseQRankSum=-25.549;DP=15064;Dels=0;FS=0;HaplotypeScore=2.1064;MLEAC=322;MLEAF=0.094;MQ=36.8;MQ0=44;MQRankSum=0.83;QD=10.17;ReadPosRankSum=5.002;ANN=T|downstream_gene_variant|MODIFIER|"Singapore_isolate_B_(sub-type_7)_whole_genome_shotgun_sequence_assembly%2C_scaffold_0"|PGSC0003DMG400037677|transcript|PGSC0003DMT400088106|protein_coding||c.*1761G>A|||||1761|,T|intergenic…	PGSC0003DMG400037677	PGSC0003DMT400088106	"Singapore_isolate_B_(sub-type_7)_whole_genome_shotgun_sequence_assembly%2C_scaffold_0"	|"Singapore_isolate_B_(sub-type_7)_whole_genome_shotgun_sequence_assembly%2C_scaffold_0"|;|"ATRAD3"-"Singapore_isolate_B_(sub-type_7)_whole_genome_shotgun_sequence_assembly%2C_scaffold_0"|
ST4.03ch10	45322972	8.42169e-07	-0.31267	0.0629488	Allele frequency	Length/width ratio	A	G	10355.9	AC=221;AF=0.069;AN=3192;BaseQRankSum=8.558;DP=6637;Dels=0;FS=1.195;HaplotypeScore=1.1137;MLEAC=211;MLEAF=0.066;MQ=36.99;MQ0=0;MQRankSum=-0.908;QD=7.02;ReadPosRankSum=3.518;ANN=G|intron_variant|MODIFIER|"Kinesin"|PGSC0003DMG400003410|transcript|PGSC0003DMT400008772|protein_coding|2/8|c.237+25T>C||||||	PGSC0003DMG400003410	PGSC0003DMT400008772	"Kinesin"	|"Kinesin"|
ST4.03ch10	46407099	4.06723e-07	0.15691	0.0306999	Allele frequency	Length/width ratio	C	A	334306	AC=2417;AF=0.723;AN=3344;BaseQRankSum=4.635;DP=12630;Dels=0;FS=22.641;HaplotypeScore=0.0436;MLEAC=1001;MLEAF=0.299;MQ=36.97;MQ0=2;MQRankSum=-0.206;QD=26.86;ReadPosRankSum=0.414;ANN=A|intergenic_region|MODIFIER|"ER_lumen_protein_retaining_receptor"-"Triosephosphate_isomerase%2C_chloroplastic"|PGSC0003DMG400004437-PGSC0003DMG400004436|intergenic_region|PGSC0003DMG400004437-PGSC0003DMG400004436|||n.…	PGSC0003DMG400004436		"ER_lumen_protein_retaining_receptor"-"Triosephosphate_isomerase%2C_chloroplastic"	|"ER_lumen_protein_retaining_receptor"-"Triosephosphate_isomerase%2C_chloroplastic"|
ST4.03ch10	47108673	5.02138e-08	-0.272533	0.0494906	Allele frequency	Length/width ratio	G	A	32187.2	AC=294;AF=0.086;AN=3424;BaseQRankSum=2.886;DP=14903;Dels=0;FS=1.777;HaplotypeScore=0.5321;MLEAC=273;MLEAF=0.08;MQ=36.99;MQ0=1;MQRankSum=-0.464;QD=7.28;ReadPosRankSum=3.543;ANN=A|synonymous_variant|LOW|"KAK_(KAKTUS)_isoform_1"|PGSC0003DMG401011946|transcript|PGSC0003DMT400031189|protein_coding|8/8|c.2229G>A|p.Lys743Lys|2229/3126|2229/3126|743/1041||,A|upstream_gene_variant|MODIFIER|"KAK_(KAKTUS)_i…	PGSC0003DMG400011942	PGSC0003DMT400031179	"KAK_(KAKTUS)_isoform_1"	|"KAK_(KAKTUS)_isoform_1"|;|"KAK_(KAKTUS)_isoform_1"|;|"Conserved_gene_of_unknown_function"|
ST4.03ch10	47173093	5.58401e-12	-0.242111	0.0345744	Allele frequency	Length/width ratio	A	C	58233.4	AC=419;AF=0.123;AN=3400;BaseQRankSum=-5.885;DP=16546;Dels=0;FS=109.707;HaplotypeScore=0.0854;MLEAC=393;MLEAF=0.116;MQ=36.99;MQ0=1;MQRankSum=-1.009;QD=9.79;ReadPosRankSum=6.757;ANN=C|missense_variant|MODERATE|"DNA_binding_protein"|PGSC0003DMG400011944|transcript|PGSC0003DMT400031184|protein_coding|2/3|c.359A>C|p.Asp120Ala|471/1235|359/780|120/259||,C|downstream_gene_variant|MODIFIER|"NTGP3"|PGSC00…	PGSC0003DMG402011945	PGSC0003DMT400031188	"DNA_binding_protein"	|"DNA_binding_protein"|;|"NTGP3"|
ST4.03ch10	47388105	6.74024e-07	-0.275357	0.0549449	Allele frequency	Length/width ratio	T	A	33498.3	AC=255;AF=0.074;AN=3440;BaseQRankSum=5.88;DP=19675;Dels=0;FS=9.86;HaplotypeScore=0.2167;MLEAC=237;MLEAF=0.069;MQ=36.96;MQ0=10;MQRankSum=-0.721;QD=6.58;ReadPosRankSum=1.552;ANN=A|synonymous_variant|LOW|"Plasma_membrane_intrinsic_protein_PIP2"|PGSC0003DMG400026718|transcript|PGSC0003DMT400068708|protein_coding|4/4|c.828T>A|p.Ser276Ser|903/1166|828/852|276/283||,A|synonymous_variant|LOW|"Plasma_memb…	PGSC0003DMG400026715	PGSC0003DMT400068702	"Plasma_membrane_intrinsic_protein_PIP2"	|"Plasma_membrane_intrinsic_protein_PIP2"|;|"Plasma_membrane_intrinsic_protein_PIP2"|;|"Pre-mRNA-splicing_factor_syf2"|
ST4.03ch10	47457372	5.69507e-10	-0.149814	0.0238523	Allele frequency	Length/width ratio	A	G	111860	AC=1097;AF=0.328;AN=3340;BaseQRankSum=-1.658;DP=10503;Dels=0;FS=0;HaplotypeScore=1.3121;MLEAC=1001;MLEAF=0.3;MQ=36.97;MQ0=0;MQRankSum=1.164;QD=14.26;ReadPosRankSum=1.686;ANN=G|intron_variant|MODIFIER|"Protein_phosphatase_2c"|PGSC0003DMG400026717|transcript|PGSC0003DMT400068705|protein_coding|2/3|c.673-581A>G||||||,G|intron_variant|MODIFIER|"Protein_phosphatase_2c"|PGSC0003DMG400026717|transcript|…	PGSC0003DMG400026717	PGSC0003DMT400068707	"Protein_phosphatase_2c"	|"Protein_phosphatase_2c"|;|"Protein_phosphatase_2c"|;|"Protein_phosphatase_2c"|
ST4.03ch10	47873343	1.61869e-08	-0.153008	0.0267921	Allele frequency	Length/width ratio	T	A	403822	AC=1208;AF=0.35;AN=3452;BaseQRankSum=-3.17;DP=35893;Dels=0;FS=1.269;HaplotypeScore=1.5902;MLEAC=1001;MLEAF=0.29;MQ=36.68;MQ0=8;MQRankSum=-9.06;QD=13.14;ReadPosRankSum=18.353;ANN=A|synonymous_variant|LOW|"NAC_domain_protein"|PGSC0003DMG400010870|transcript|PGSC0003DMT400028190|protein_coding|3/3|c.516T>A|p.Val172Val|601/1318|516/870|172/289||,A|synonymous_variant|LOW|"NAC_domain_protein"|PGSC0003D…	PGSC0003DMG400010869	PGSC0003DMT400028183	"NAC_domain_protein"	|"NAC_domain_protein"|;|"NAC_domain_protein"|;|"Tetracycline_transporter"|;|"Tetracycline_transporter"|;|"Tetracycline_transporter"|;|"Tetracycline_transporter"|;|"Tetracycline_transporter"|;|"Tetracycline_transporter"|
ST4.03ch10	47883475	5.43379e-14	0.19215	0.0250602	Allele frequency	Length/width ratio	G	A	380602	AC=1533;AF=0.445;AN=3448;BaseQRankSum=-1.35;DP=28918;Dels=0;FS=1166.26;HaplotypeScore=5.6069;MLEAC=1001;MLEAF=0.29;MQ=34.93;MQ0=2436;MQRankSum=4.697;QD=14.25;ReadPosRankSum=2.533;ANN=A|downstream_gene_variant|MODIFIER|"Tetracycline_transporter"|PGSC0003DMG400010869|transcript|PGSC0003DMT400028188|protein_coding||c.*1434G>A|||||1087|,A|downstream_gene_variant|MODIFIER|"Tetracycline_transporter"|PG…	PGSC0003DMG400010862	PGSC0003DMT400028183	"Tetracycline_transporter"	|"Tetracycline_transporter"|;|"Tetracycline_transporter"|;|"Tetracycline_transporter"|;|"Tetracycline_transporter"|;|"Tetracycline_transporter"|;|"Tetracycline_transporter"|;|"Tetracycline_transporter"-"MLO1"|
ST4.03ch10	48154048	1.96076e-10	0.189869	0.0294217	Allele frequency	Length/width ratio	G	A	747263	AC=1894;AF=0.548;AN=3456;BaseQRankSum=-1.814;DP=47923;Dels=0;FS=130.546;HaplotypeScore=0.273;MLEAC=1001;MLEAF=0.29;MQ=33.47;MQ0=0;MQRankSum=-78.947;QD=15.98;ReadPosRankSum=16.214;ANN=A|synonymous_variant|LOW|"Conserved_gene_of_unknown_function"|PGSC0003DMG400016829|transcript|PGSC0003DMT400043343|protein_coding|4/5|c.945C>T|p.Leu315Leu|1024/4268|945/1116|315/371||,A|3_prime_UTR_variant|MODIFIER|"…	PGSC0003DMG400016829	PGSC0003DMT400043341	"Conserved_gene_of_unknown_function"	|"Conserved_gene_of_unknown_function"|;|"Calcium-dependent_protein_kinase_4"|;|"Calcium-dependent_protein_kinase_4"|;|"Calcium-dependent_protein_kinase_4"|;|"Pantothenate_kinase"|;|"Conserved_gene_of_unknown_function"|;|"Pantothenate_kinase"|;|"Pantothenate_kinase"|;|"Conserved_gene_of_unknown_function"|
ST4.03ch10	48174978	2.53819e-12	0.181583	0.0255053	Allele frequency	Length/width ratio	A	C	393791	AC=2159;AF=0.627;AN=3444;BaseQRankSum=-1.2;DP=17117;Dels=0;FS=13.08;HaplotypeScore=0.2321;MLEAC=1001;MLEAF=0.291;MQ=36.96;MQ0=1;MQRankSum=-0.978;QD=23.36;ReadPosRankSum=1.674;ANN=C|intergenic_region|MODIFIER|"Conserved_gene_of_unknown_function"-"Cellulose_synthase_D"|PGSC0003DMG400016831-PGSC0003DMG400016821|intergenic_region|PGSC0003DMG400016831-PGSC0003DMG400016821|||n.48174978A>C||||||	PGSC0003DMG400016821		"Conserved_gene_of_unknown_function"-"Cellulose_synthase_D"	|"Conserved_gene_of_unknown_function"-"Cellulose_synthase_D"|
ST4.03ch10	48175115	7.67069e-12	0.206	0.0296186	Allele frequency	Length/width ratio	C	T	726458	AC=2129;AF=0.618;AN=3444;BaseQRankSum=1.657;DP=31627;Dels=0;FS=57.637;HaplotypeScore=0.135;MLEAC=1001;MLEAF=0.291;MQ=37;MQ0=0;MQRankSum=-0.029;QD=23.21;ReadPosRankSum=5.07;ANN=T|intergenic_region|MODIFIER|"Conserved_gene_of_unknown_function"-"Cellulose_synthase_D"|PGSC0003DMG400016831-PGSC0003DMG400016821|intergenic_region|PGSC0003DMG400016831-PGSC0003DMG400016821|||n.48175115C>T||||||	PGSC0003DMG400016821		"Conserved_gene_of_unknown_function"-"Cellulose_synthase_D"	|"Conserved_gene_of_unknown_function"-"Cellulose_synthase_D"|
ST4.03ch10	48198446	3.38661e-07	-0.130727	0.0253998	Allele frequency	Length/width ratio	T	C	86351.5	AC=896;AF=0.276;AN=3248;BaseQRankSum=1.448;DP=9543;Dels=0;FS=0.682;HaplotypeScore=0.0779;MLEAC=556;MLEAF=0.171;MQ=36.96;MQ0=2;MQRankSum=-1.34;QD=12.64;ReadPosRankSum=-0.533;ANN=C|missense_variant|MODERATE|"Nucleotide_binding_site-leucine_rich_repeat_protein"|PGSC0003DMG400016823|transcript|PGSC0003DMT400043328|protein_coding|1/1|c.203T>C|p.Ile68Thr|272/2827|203/1287|68/428||,C|missense_variant|MO…	PGSC0003DMG400016822	PGSC0003DMT400043327	"Nucleotide_binding_site-leucine_rich_repeat_protein"	|"Nucleotide_binding_site-leucine_rich_repeat_protein"|;|"Nucleotide_binding_site-leucine_rich_repeat_protein"|;|"ADP-ribosylation_factor"|;|"ADP-ribosylation_factor"|
ST4.03ch10	48253239	5.73894e-08	-0.217183	0.0396158	Allele frequency	Length/width ratio	A	T	116448	AC=587;AF=0.17;AN=3456;BaseQRankSum=-4.695;DP=41206;Dels=0;FS=12.416;HaplotypeScore=0.4333;MLEAC=573;MLEAF=0.166;MQ=36.94;MQ0=3;MQRankSum=-0.523;QD=5.01;ReadPosRankSum=-83.202;ANN=T|missense_variant|MODERATE|"Protein_SCARECROW"|PGSC0003DMG400016833|transcript|PGSC0003DMT400043358|protein_coding|1/2|c.1129T>A|p.Ser377Thr|1385/2966|1129/2481|377/826||	PGSC0003DMG400016833	PGSC0003DMT400043358	"Protein_SCARECROW"	|"Protein_SCARECROW"|
ST4.03ch10	48369326	8.92201e-09	-0.197293	0.0339232	Allele frequency	Length/width ratio	G	A	70923.3	AC=671;AF=0.196;AN=3432;BaseQRankSum=-1.121;DP=20215;Dels=0;FS=1264.93;HaplotypeScore=0.143;MLEAC=623;MLEAF=0.182;MQ=36.94;MQ0=8;MQRankSum=1.397;QD=6.05;ReadPosRankSum=31.1;ANN=A|intergenic_region|MODIFIER|"Gene_of_unknown_function"-"Gene_of_unknown_function"|PGSC0003DMG400039379-PGSC0003DMG400041640|intergenic_region|PGSC0003DMG400039379-PGSC0003DMG400041640|||n.48369326G>A||||||	PGSC0003DMG400041640		"Gene_of_unknown_function"-"Gene_of_unknown_function"	|"Gene_of_unknown_function"-"Gene_of_unknown_function"|
ST4.03ch10	48423312	9.51999e-19	-0.23993	0.0264274	Allele frequency	Length/width ratio	A	G	248967	AC=1138;AF=0.329;AN=3456;BaseQRankSum=8.85;DP=23634;Dels=0;FS=0.516;HaplotypeScore=0.2;MLEAC=1001;MLEAF=0.29;MQ=36.93;MQ0=1;MQRankSum=-3.027;QD=12.49;ReadPosRankSum=-12.956;ANN=G|missense_variant|MODERATE|"Protein_kinase_APK1B%2C_chloroplast"|PGSC0003DMG400027689|transcript|PGSC0003DMT400071214|protein_coding|5/5|c.1158A>G|p.Ile386Met|1416/1935|1158/1281|386/426||,G|upstream_gene_variant|MODIFIER…	PGSC0003DMG400027690	PGSC0003DMT400071215	"Protein_kinase_APK1B%2C_chloroplast"	|"Protein_kinase_APK1B%2C_chloroplast"|;|"B1-type_cyclin_dependent_kinase"|
ST4.03ch10	48616993	1.61652e-20	-0.257311	0.0269116	Allele frequency	Length/width ratio	C	T	207073	AC=1085;AF=0.314;AN=3452;BaseQRankSum=-15.378;DP=21434;Dels=0;FS=16.78;HaplotypeScore=0.1118;MLEAC=1001;MLEAF=0.29;MQ=37;MQ0=0;MQRankSum=0.251;QD=11.78;ReadPosRankSum=0.914;ANN=T|missense_variant|MODERATE|"Conserved_gene_of_unknown_function"|PGSC0003DMG400027699|transcript|PGSC0003DMT400071244|protein_coding|1/1|c.157C>T|p.Pro53Ser|960/2047|157/948|53/315||,T|missense_variant|MODERATE|"Conserved_…	PGSC0003DMG400027698	PGSC0003DMT400071240	"Conserved_gene_of_unknown_function"	|"Conserved_gene_of_unknown_function"|;|"Conserved_gene_of_unknown_function"|;|"Conserved_gene_of_unknown_function"|;|"Conserved_gene_of_unknown_function"|;|"Conserved_gene_of_unknown_function"|
ST4.03ch10	48656307	7.92684e-31	-0.344427	0.0285127	Allele frequency	Length/width ratio	T	C	466973	AC=1228;AF=0.355;AN=3456;BaseQRankSum=3.446;DP=42158;Dels=0;FS=0;HaplotypeScore=0.3588;MLEAC=1001;MLEAF=0.29;MQ=36.73;MQ0=77;MQRankSum=3.177;QD=13.35;ReadPosRankSum=43.74;ANN=C|synonymous_variant|LOW|"Conserved_gene_of_unknown_function"|PGSC0003DMG400027701|transcript|PGSC0003DMT400071247|protein_coding|2/3|c.120T>C|p.Ile40Ile|231/654|120/207|40/68||,C|upstream_gene_variant|MODIFIER|"YUP8H12R.2_p…	PGSC0003DMG400036598	PGSC0003DMT400087027	"Conserved_gene_of_unknown_function"	|"Conserved_gene_of_unknown_function"|;|"YUP8H12R.2_protein"|
ST4.03ch10	48707397	1.43546e-08	-0.209473	0.0365429	Allele frequency	Length/width ratio	C	T	32742.6	AC=555;AF=0.166;AN=3352;BaseQRankSum=7.949;DP=9411;Dels=0;FS=0;HaplotypeScore=0.1908;MLEAC=534;MLEAF=0.159;MQ=36.98;MQ0=1;MQRankSum=-1.837;QD=7.14;ReadPosRankSum=3.747;ANN=T|intron_variant|MODIFIER|"LRR_receptor-like_serine/threonine-protein_kinase"|PGSC0003DMG400031228|transcript|PGSC0003DMT400080229|protein_coding|5/9|c.213-639G>A||||||	PGSC0003DMG400031228	PGSC0003DMT400080229	"LRR_receptor-like_serine/threonine-protein_kinase"	|"LRR_receptor-like_serine/threonine-protein_kinase"|
ST4.03ch10	48765597	1.00797e-25	-0.315841	0.0290162	Allele frequency	Length/width ratio	C	A	454420	AC=1105;AF=0.32;AN=3456;BaseQRankSum=16.24;DP=49300;Dels=0;FS=9.465;HaplotypeScore=0.314;MLEAC=1001;MLEAF=0.29;MQ=37;MQ0=2;MQRankSum=-2.07;QD=11.4;ReadPosRankSum=0.906;ANN=A|missense_variant|MODERATE|"Phospholipid-transporting_atpase"|PGSC0003DMG400031222|transcript|PGSC0003DMT400080209|protein_coding|1/6|c.302C>A|p.Ala101Glu|336/4046|302/2217|101/738||	PGSC0003DMG400031222	PGSC0003DMT400080209	"Phospholipid-transporting_atpase"	|"Phospholipid-transporting_atpase"|
ST4.03ch10	48765987	8.69003e-07	-0.197816	0.0398761	Allele frequency	Length/width ratio	T	C	22029.4	AC=540;AF=0.167;AN=3232;BaseQRankSum=-1.755;DP=5236;Dels=0;FS=410.331;HaplotypeScore=0.1447;MLEAC=446;MLEAF=0.138;MQ=36.83;MQ0=28;MQRankSum=-0.468;QD=8.78;ReadPosRankSum=37.883;ANN=C|splice_region_variant&intron_variant|LOW|"Phospholipid-transporting_atpase"|PGSC0003DMG400031222|transcript|PGSC0003DMT400080209|protein_coding|1/5|c.423-5T>C||||||	PGSC0003DMG400031222	PGSC0003DMT400080209	"Phospholipid-transporting_atpase"	|"Phospholipid-transporting_atpase"|
ST4.03ch10	48769309	1.15584e-23	-0.305875	0.0294786	Allele frequency	Length/width ratio	T	C	359916	AC=1098;AF=0.318;AN=3456;BaseQRankSum=-1.635;DP=37916;Dels=0;FS=0.368;HaplotypeScore=0.1865;MLEAC=1001;MLEAF=0.29;MQ=37;MQ0=0;MQRankSum=-0.297;QD=11.53;ReadPosRankSum=0.501;ANN=C|synonymous_variant|LOW|"Phospholipid-transporting_atpase"|PGSC0003DMG400031222|transcript|PGSC0003DMT400080209|protein_coding|5/6|c.1648T>C|p.Leu550Leu|1682/4046|1648/2217|550/738||	PGSC0003DMG400031222	PGSC0003DMT400080209	"Phospholipid-transporting_atpase"	|"Phospholipid-transporting_atpase"|
ST4.03ch10	48868333	1.17421e-28	-0.322411	0.0278372	Allele frequency	Length/width ratio	T	C	401111	AC=1175;AF=0.34;AN=3456;BaseQRankSum=-1.714;DP=36738;Dels=0;FS=34.656;HaplotypeScore=0.5781;MLEAC=1001;MLEAF=0.29;MQ=36.94;MQ0=5;MQRankSum=0.855;QD=12.96;ReadPosRankSum=9.579;ANN=C|intergenic_region|MODIFIER|"Elongation_factor_P_(EF-P)"-"Protein_kinase_atsik"|PGSC0003DMG400031234-PGSC0003DMG400031235|intergenic_region|PGSC0003DMG400031234-PGSC0003DMG400031235|||n.48868333T>C||||||	PGSC0003DMG400031235		"Elongation_factor_P_(EF-P)"-"Protein_kinase_atsik"	|"Elongation_factor_P_(EF-P)"-"Protein_kinase_atsik"|
ST4.03ch10	49442430	3.08219e-22	-0.268637	0.026829	Allele frequency	Length/width ratio	T	G	327279	AC=1108;AF=0.321;AN=3452;BaseQRankSum=-22.212;DP=31225;Dels=0;FS=102.119;HaplotypeScore=1.5146;MLEAC=1001;MLEAF=0.29;MQ=36.88;MQ0=1;MQRankSum=-3.771;QD=12.75;ReadPosRankSum=6.399;ANN=G|synonymous_variant|LOW|"Transporter"|PGSC0003DMG400011865|transcript|PGSC0003DMT400030968|protein_coding|5/9|c.981T>G|p.Pro327Pro|1157/2416|981/1476|327/491||,G|synonymous_variant|LOW|"Transporter"|PGSC0003DMG40001…	PGSC0003DMG400011865	PGSC0003DMT400030969	"Transporter"	|"Transporter"|;|"Transporter"|
ST4.03ch10	49471064	1.41514e-10	-0.204445	0.0314273	Allele frequency	Length/width ratio	A	T	55468.6	AC=818;AF=0.245;AN=3336;BaseQRankSum=1.769;DP=11448;Dels=0;FS=0;HaplotypeScore=1.4206;MLEAC=210;MLEAF=0.063;MQ=36.55;MQ0=13;MQRankSum=-6.781;QD=7.22;ReadPosRankSum=4.51;ANN=T|synonymous_variant|LOW|"F-box_protein%2C_atfbl3"|PGSC0003DMG400011864|transcript|PGSC0003DMT400030966|protein_coding|6/8|c.1614A>T|p.Thr538Thr|1882/2650|1614/1998|538/665||,T|downstream_gene_variant|MODIFIER|"UPF0497_membran…	PGSC0003DMG400011859	PGSC0003DMT400030954	"F-box_protein%2C_atfbl3"	|"F-box_protein%2C_atfbl3"|;|"UPF0497_membrane_protein"|;|"UPF0497_membrane_protein"|
ST4.03ch10	49471088	1.05642e-11	-0.219254	0.0317441	Allele frequency	Length/width ratio	C	G	72277.1	AC=820;AF=0.246;AN=3332;BaseQRankSum=5.724;DP=10790;Dels=0;FS=0;HaplotypeScore=0.0472;MLEAC=784;MLEAF=0.235;MQ=36.74;MQ0=3;MQRankSum=13.287;QD=10.05;ReadPosRankSum=18.93;ANN=G|missense_variant|MODERATE|"F-box_protein%2C_atfbl3"|PGSC0003DMG400011864|transcript|PGSC0003DMT400030966|protein_coding|6/8|c.1638C>G|p.His546Gln|1906/2650|1638/1998|546/665||,G|downstream_gene_variant|MODIFIER|"UPF0497_mem…	PGSC0003DMG400011859	PGSC0003DMT400030954	"F-box_protein%2C_atfbl3"	|"F-box_protein%2C_atfbl3"|;|"UPF0497_membrane_protein"|;|"UPF0497_membrane_protein"|
ST4.03ch10	49480239	4.28834e-09	-0.151372	0.0254716	Allele frequency	Length/width ratio	T	C	10136.7	AC=1181;AF=0.359;AN=3288;BaseQRankSum=2.483;DP=6766;Dels=0;FS=8.725;HaplotypeScore=0.3567;MLEAC=15;MLEAF=0.004562;MQ=36.97;MQ0=0;MQRankSum=1.158;QD=1.92;ReadPosRankSum=1.875;ANN=C|synonymous_variant|LOW|"Protein_phosphatase-2c"|PGSC0003DMG400011863|transcript|PGSC0003DMT400030965|protein_coding|5/5|c.999T>C|p.Leu333Leu|1263/2131|999/1338|333/445||	PGSC0003DMG400011863	PGSC0003DMT400030965	"Protein_phosphatase-2c"	|"Protein_phosphatase-2c"|
ST4.03ch10	49584903	3.45855e-20	-0.304095	0.0321022	Allele frequency	Length/width ratio	T	C	291961	AC=951;AF=0.275;AN=3456;BaseQRankSum=4.539;DP=36907;Dels=0;FS=4.735;HaplotypeScore=1.4929;MLEAC=923;MLEAF=0.267;MQ=36.98;MQ0=2;MQRankSum=1.042;QD=10.45;ReadPosRankSum=18.832;ANN=C|synonymous_variant|LOW|"Prenylated_Rab_acceptor_protein"|PGSC0003DMG400015888|transcript|PGSC0003DMT400041063|protein_coding|1/1|c.609T>C|p.Ser203Ser|762/1065|609/687|203/228||,C|downstream_gene_variant|MODIFIER|"Crooke…	PGSC0003DMG400015895	PGSC0003DMT400041076	"Prenylated_Rab_acceptor_protein"	|"Prenylated_Rab_acceptor_protein"|;|"Crooked_neck_protein"|
ST4.03ch10	49584930	2.53483e-29	-0.336783	0.0286961	Allele frequency	Length/width ratio	A	G	383939	AC=1246;AF=0.361;AN=3456;BaseQRankSum=-8.015;DP=35148;Dels=0;FS=0.409;HaplotypeScore=2.1171;MLEAC=1001;MLEAF=0.29;MQ=36.96;MQ0=7;MQRankSum=-2.318;QD=12.67;ReadPosRankSum=8.788;ANN=G|synonymous_variant|LOW|"Prenylated_Rab_acceptor_protein"|PGSC0003DMG400015888|transcript|PGSC0003DMT400041063|protein_coding|1/1|c.636A>G|p.Leu212Leu|789/1065|636/687|212/228||,G|downstream_gene_variant|MODIFIER|"Croo…	PGSC0003DMG400015895	PGSC0003DMT400041076	"Prenylated_Rab_acceptor_protein"	|"Prenylated_Rab_acceptor_protein"|;|"Crooked_neck_protein"|
ST4.03ch10	49584955	4.64299e-16	-0.249272	0.030015	Allele frequency	Length/width ratio	C	A	149288	AC=952;AF=0.275;AN=3456;BaseQRankSum=-10.125;DP=18410;Dels=0;FS=1.884;HaplotypeScore=0.8104;MLEAC=918;MLEAF=0.266;MQ=36.79;MQ0=67;MQRankSum=-1.366;QD=10.95;ReadPosRankSum=3.194;ANN=A|missense_variant|MODERATE|"Prenylated_Rab_acceptor_protein"|PGSC0003DMG400015888|transcript|PGSC0003DMT400041063|protein_coding|1/1|c.661C>A|p.Pro221Thr|814/1065|661/687|221/228||,A|downstream_gene_variant|MODIFIER|"…	PGSC0003DMG400015895	PGSC0003DMT400041076	"Prenylated_Rab_acceptor_protein"	|"Prenylated_Rab_acceptor_protein"|;|"Crooked_neck_protein"|
ST4.03ch10	49648439	2.24353e-07	0.326639	0.0624995	Allele frequency	Length/width ratio	G	A	78734.3	AC=300;AF=0.087;AN=3456;BaseQRankSum=-1.515;DP=51000;Dels=0;FS=61.241;HaplotypeScore=6.1593;MLEAC=283;MLEAF=0.082;MQ=36.8;MQ0=35;MQRankSum=0.524;QD=5.13;ReadPosRankSum=32.007;ANN=A|missense_variant|MODERATE|"Abscisic_acid_receptor_PYL4"|PGSC0003DMG400015897|transcript|PGSC0003DMT400041080|protein_coding|1/1|c.191C>T|p.Ala64Val|300/882|191/624|64/207||	PGSC0003DMG400015897	PGSC0003DMT400041080	"Abscisic_acid_receptor_PYL4"	|"Abscisic_acid_receptor_PYL4"|
ST4.03ch10	49648441	6.19676e-09	0.339478	0.0577411	Allele frequency	Length/width ratio	G	A	59039.1	AC=298;AF=0.086;AN=3456;BaseQRankSum=2.9;DP=37888;Dels=0;FS=341.444;HaplotypeScore=5.2123;MLEAC=283;MLEAF=0.082;MQ=36.73;MQ0=35;MQRankSum=-1.292;QD=5.53;ReadPosRankSum=26.933;ANN=A|synonymous_variant|LOW|"Abscisic_acid_receptor_PYL4"|PGSC0003DMG400015897|transcript|PGSC0003DMT400041080|protein_coding|1/1|c.189C>T|p.Ala63Ala|298/882|189/624|63/207||	PGSC0003DMG400015897	PGSC0003DMT400041080	"Abscisic_acid_receptor_PYL4"	|"Abscisic_acid_receptor_PYL4"|
ST4.03ch10	49726066	4.42723e-13	0.201284	0.0273015	Allele frequency	Length/width ratio	C	T	320311	AC=1225;AF=0.354;AN=3456;BaseQRankSum=-41.624;DP=36529;Dels=0;FS=3200;HaplotypeScore=21.7882;MLEAC=1001;MLEAF=0.29;MQ=35.83;MQ0=6;MQRankSum=11.924;QD=10.3;ReadPosRankSum=-58.806;ANN=T|synonymous_variant|LOW|"Amt2"|PGSC0003DMG401015894|transcript|PGSC0003DMT400041073|protein_coding|4/4|c.1288C>T|p.Leu430Leu|1375/5332|1288/1452|430/483||,T|3_prime_UTR_variant|MODIFIER|"Verticillium_wilt_disease_res…	PGSC0003DMG400038495	PGSC0003DMT400088924	"Amt2"	|"Amt2"|;|"Verticillium_wilt_disease_resistance_protein"|;|"Verticillium_wilt_disease_resistance_protein"|
ST4.03ch10	49775126	4.94812e-13	-0.213635	0.0290395	Allele frequency	Length/width ratio	A	G	199445	AC=1142;AF=0.332;AN=3440;BaseQRankSum=-4.883;DP=19263;Dels=0;FS=297.838;HaplotypeScore=2.9529;MLEAC=1001;MLEAF=0.291;MQ=30.33;MQ0=5;MQRankSum=96.351;QD=12.82;ReadPosRankSum=-14.605;ANN=G|upstream_gene_variant|MODIFIER|"Verticillium_wilt_resistance"|PGSC0003DMG400022067|transcript|PGSC0003DMT400056738|protein_coding||c.-2306T>C|||||2306|,G|intergenic_region|MODIFIER|"Verticillium_wilt_resistance"-…	PGSC0003DMG400040252	PGSC0003DMT400056738	"Verticillium_wilt_resistance"	|"Verticillium_wilt_resistance"|;|"Verticillium_wilt_resistance"-"Gene_of_unknown_function"|
ST4.03ch10	50633137	4.26226e-08	-0.161576	0.0291826	Allele frequency	Length/width ratio	G	A	214264	AC=1009;AF=0.292;AN=3452;BaseQRankSum=16.921;DP=26172;Dels=0;FS=2589.75;HaplotypeScore=0.2108;MLEAC=997;MLEAF=0.289;MQ=36.97;MQ0=9;MQRankSum=0.249;QD=10.21;ReadPosRankSum=26.571;ANN=A|synonymous_variant|LOW|"Ataxin-3"|PGSC0003DMG400019130|transcript|PGSC0003DMT400049210|protein_coding|2/2|c.495G>A|p.Glu165Glu|495/606|495/606|165/201||	PGSC0003DMG400019130	PGSC0003DMT400049210	"Ataxin-3"	|"Ataxin-3"|
ST4.03ch10	51444878	1.64348e-10	0.360967	0.0556915	Allele frequency	Length/width ratio	A	T	29417.6	AC=246;AF=0.073;AN=3380;BaseQRankSum=8.802;DP=15506;Dels=0;FS=0;HaplotypeScore=1.3928;MLEAC=246;MLEAF=0.073;MQ=36.79;MQ0=16;MQRankSum=0.859;QD=6.33;ReadPosRankSum=15.351;ANN=T|intergenic_region|MODIFIER|"60S_ribosomal_protein_L23a"-"AtRab_GTP-binding_protein"|PGSC0003DMG400019215-PGSC0003DMG400019161|intergenic_region|PGSC0003DMG400019215-PGSC0003DMG400019161|||n.51444878A>T||||||	PGSC0003DMG400019161		"60S_ribosomal_protein_L23a"-"AtRab_GTP-binding_protein"	|"60S_ribosomal_protein_L23a"-"AtRab_GTP-binding_protein"|
ST4.03ch10	52166124	1.05948e-09	0.32125	0.0519936	Allele frequency	Length/width ratio	T	C	91403.3	AC=309;AF=0.089;AN=3456;BaseQRankSum=-5.728;DP=43984;Dels=0;FS=51.847;HaplotypeScore=0.2954;MLEAC=293;MLEAF=0.085;MQ=34.12;MQ0=8;MQRankSum=34.289;QD=6.25;ReadPosRankSum=6.527;ANN=C|synonymous_variant|LOW|"Calmodulin_binding_protein"|PGSC0003DMG402017590|transcript|PGSC0003DMT400045333|protein_coding|3/6|c.216T>C|p.Ser72Ser|407/1910|216/1416|72/471||,C|downstream_gene_variant|MODIFIER|"DNA-binding…	PGSC0003DMG401017590	PGSC0003DMT400045332	"Calmodulin_binding_protein"	|"Calmodulin_binding_protein"|;|"DNA-binding_protein_S1FA"|;|"DNA-binding_protein_S1FA"|
ST4.03ch10	52208403	1.21907e-06	0.141277	0.0288766	Allele frequency	Length/width ratio	C	G	387683	AC=1298;AF=0.376;AN=3452;BaseQRankSum=-7.457;DP=30281;Dels=0;FS=0;HaplotypeScore=0.1743;MLEAC=1001;MLEAF=0.29;MQ=36.94;MQ0=11;MQRankSum=-3.015;QD=14.88;ReadPosRankSum=34.642;ANN=G|synonymous_variant|LOW|"60S_ribosomal_protein_L1"|PGSC0003DMG400017608|transcript|PGSC0003DMT400045381|protein_coding|1/2|c.387G>C|p.Ala129Ala|401/1550|387/1224|129/407||,G|downstream_gene_variant|MODIFIER|"Subtilase_fa…	PGSC0003DMG400017594	PGSC0003DMT400045341	"60S_ribosomal_protein_L1"	|"60S_ribosomal_protein_L1"|;|"Subtilase_family_protein"|;|"Subtilase_family_protein"|;|"Subtilase_family_protein"|
ST4.03ch10	52246614	1.20726e-06	0.144581	0.0295399	Allele frequency	Length/width ratio	G	A	582022	AC=1533;AF=0.444;AN=3456;BaseQRankSum=3.763;DP=42109;Dels=0;FS=48.185;HaplotypeScore=0.2713;MLEAC=1001;MLEAF=0.29;MQ=36.99;MQ0=1;MQRankSum=-0.18;QD=14.67;ReadPosRankSum=-7.608;ANN=A|synonymous_variant|LOW|"Receptor_serine-threonine_protein_kinase"|PGSC0003DMG400017596|transcript|PGSC0003DMT400045344|protein_coding|5/5|c.1038G>A|p.Lys346Lys|1162/1817|1038/1116|346/371||,A|synonymous_variant|LOW|"R…	PGSC0003DMG400017609	PGSC0003DMT400045382	"Receptor_serine-threonine_protein_kinase"	|"Receptor_serine-threonine_protein_kinase"|;|"Receptor_serine-threonine_protein_kinase"|;|"Transmembrane_transport_protein"|;|"Transmembrane_transport_protein"|;|"Transmembrane_transport_protein"|;|"Transmembrane_transport_protein"|
ST4.03ch10	52673336	5.81856e-07	-0.336118	0.0666811	Allele frequency	Length/width ratio	T	A	49185.4	AC=231;AF=0.067;AN=3456;BaseQRankSum=8.198;DP=34386;Dels=0;FS=0.704;HaplotypeScore=0.1963;MLEAC=213;MLEAF=0.062;MQ=36.9;MQ0=5;MQRankSum=-6.214;QD=5.49;ReadPosRankSum=-24.366;ANN=A|synonymous_variant|LOW|"Aspartic_proteinase_Asp1"|PGSC0003DMG400008597|transcript|PGSC0003DMT400022163|protein_coding|1/10|c.18T>A|p.Ala6Ala|175/2023|18/1503|6/500||,A|synonymous_variant|LOW|"Aspartic_proteinase_Asp1"|P…	PGSC0003DMG400008597	PGSC0003DMT400022161	"Aspartic_proteinase_Asp1"	|"Aspartic_proteinase_Asp1"|;|"Aspartic_proteinase_Asp1"|;|"Aspartic_proteinase_Asp1"|;|"RNA_helicase"|;|"Aspartic_proteinase_Asp1"|;|"Aspartic_proteinase_Asp1"|
ST4.03ch10	56889721	3.07792e-08	-0.452762	0.0809106	Allele frequency	Length/width ratio	C	G	1159520	AC=3264;AF=0.944;AN=3456;BaseQRankSum=-0.008;DP=34783;Dels=0;FS=2.627;HaplotypeScore=0.2113;MLEAC=1001;MLEAF=0.29;MQ=36.95;MQ0=10;MQRankSum=1.312;QD=33.34;ReadPosRankSum=-0.935;ANN=G|synonymous_variant|LOW|"Suppressor_of_ty"|PGSC0003DMG400028197|transcript|PGSC0003DMT400072479|protein_coding|12/17|c.2469C>G|p.Val823Val|2707/5418|2469/4932|823/1643||,G|synonymous_variant|LOW|"Suppressor_of_ty"|PGS…	PGSC0003DMG400028197	PGSC0003DMT400072480	"Suppressor_of_ty"	|"Suppressor_of_ty"|;|"Suppressor_of_ty"|
ST4.03ch10	59244291	5.88949e-07	0.287548	0.0570727	Allele frequency	Length/width ratio	T	A	8929.23	AC=178;AF=0.056;AN=3184;BaseQRankSum=3.973;DP=5441;Dels=0;FS=0;HaplotypeScore=0.0719;MLEAC=163;MLEAF=0.051;MQ=36.97;MQ0=2;MQRankSum=0.759;QD=9.77;ReadPosRankSum=3.185;ANN=A|missense_variant|MODERATE|"Pentatricopeptide_repeat-containing_protein%2C_mitochondrial"|PGSC0003DMG400008375|transcript|PGSC0003DMT400021596|protein_coding|3/3|c.1427A>T|p.Asp476Val|1495/2126|1427/1842|476/613||,A|upstream_ge…	PGSC0003DMG401008361	PGSC0003DMT400021563	"Pentatricopeptide_repeat-containing_protein%2C_mitochondrial"	|"Pentatricopeptide_repeat-containing_protein%2C_mitochondrial"|;|"Cysteine_synthase"|;|"Gene_of_unknown_function"|;|"Conserved_gene_of_unknown_function"|
ST4.03ch02	47621753	9.27526e-10	3.96804	0.630171	Allele frequency	Senescence	G	C	14055.9	AC=153;AF=0.044;AN=3444;BaseQRankSum=3.691;DP=27014;Dels=0;FS=1.913;HaplotypeScore=1.4272;MLEAC=144;MLEAF=0.042;MQ=36.1;MQ0=34;MQRankSum=-51.951;QD=2.51;ReadPosRankSum=6.709;ANN=C|missense_variant|MODERATE|"Steroid_nuclear_receptor%2C_ligand-binding"|PGSC0003DMG400012621|transcript|PGSC0003DMT400032855|protein_coding|3/10|c.210G>C|p.Lys70Asn|516/2965|210/1770|70/589||,C|missense_variant|MODERATE|…	PGSC0003DMG400012642	PGSC0003DMT400032914	"Steroid_nuclear_receptor%2C_ligand-binding"	|"Steroid_nuclear_receptor%2C_ligand-binding"|;|"Steroid_nuclear_receptor%2C_ligand-binding"|;|"Pentatricopeptide_repeat-containing_protein"|;|"3-ketoacyl-CoA_reductase_1"|
ST4.03ch02	47621850	1.58433e-10	4.54358	0.689661	Allele frequency	Senescence	G	A	15927	AC=157;AF=0.045;AN=3452;BaseQRankSum=-8.959;DP=27824;Dels=0;FS=24.151;HaplotypeScore=0.3836;MLEAC=148;MLEAF=0.043;MQ=36.75;MQ0=24;MQRankSum=-7.197;QD=2.83;ReadPosRankSum=12.682;ANN=A|missense_variant|MODERATE|"Steroid_nuclear_receptor%2C_ligand-binding"|PGSC0003DMG400012621|transcript|PGSC0003DMT400032855|protein_coding|3/10|c.307G>A|p.Gly103Arg|613/2965|307/1770|103/589||,A|missense_variant|MODE…	PGSC0003DMG400012642	PGSC0003DMT400032914	"Steroid_nuclear_receptor%2C_ligand-binding"	|"Steroid_nuclear_receptor%2C_ligand-binding"|;|"Steroid_nuclear_receptor%2C_ligand-binding"|;|"Pentatricopeptide_repeat-containing_protein"|;|"3-ketoacyl-CoA_reductase_1"|
ST4.03ch05	804152	9.36996e-07	1.54378	0.307427	Allele frequency	Senescence	G	A	66955.7	AC=326;AF=0.095;AN=3440;BaseQRankSum=-0.136;DP=25464;Dels=0;FS=661.324;HaplotypeScore=0.4465;MLEAC=271;MLEAF=0.079;MQ=36.98;MQ0=3;MQRankSum=-0.537;QD=7.94;ReadPosRankSum=9.81;ANN=A|synonymous_variant|LOW|"Nop14"|PGSC0003DMG400028356|transcript|PGSC0003DMT400072885|protein_coding|14/14|c.2598G>A|p.Glu866Glu|2657/3100|2598/2823|866/940||,A|upstream_gene_variant|MODIFIER|"Gene_of_unknown_function"|P…	PGSC0003DMG400028355	PGSC0003DMT400072884	"Nop14"	|"Nop14"|;|"Gene_of_unknown_function"|;|"Gene_of_unknown_function"|;|"Gene_of_unknown_function"|;|"Gene_of_unknown_function"|
ST4.03ch05	846696	8.54881e-08	1.89254	0.34461	Allele frequency	Senescence	G	T	69133.3	AC=263;AF=0.076;AN=3456;BaseQRankSum=-2.314;DP=40233;Dels=0;FS=0.876;HaplotypeScore=3.6459;MLEAC=181;MLEAF=0.052;MQ=36.28;MQ0=114;MQRankSum=17.751;QD=6.69;ReadPosRankSum=1.861;ANN=T|missense_variant|MODERATE|"Cytochrome_P450"|PGSC0003DMG400028352|transcript|PGSC0003DMT400072879|protein_coding|2/4|c.349G>T|p.Val117Leu|349/672|349/672|117/223||,T|5_prime_UTR_premature_start_codon_gain_variant|LOW|"…	PGSC0003DMG400028305	PGSC0003DMT400072736	"Cytochrome_P450"	|"Cytochrome_P450"|;|"Cytochrome_P450"|;|"Cytochrome_P450"|;|"Heat_shock_protein_binding_protein"|;|"Heat_shock_protein_binding_protein"|;|"Heat_shock_protein_binding_protein"|;|"Heat_shock_protein_binding_protein"|
ST4.03ch05	2694528	4.43489e-08	2.00864	0.357743	Allele frequency	Senescence	G	A	25663.8	AC=246;AF=0.072;AN=3424;BaseQRankSum=9.613;DP=16429;Dels=0;FS=0;HaplotypeScore=0.0925;MLEAC=229;MLEAF=0.067;MQ=36.98;MQ0=1;MQRankSum=-0.813;QD=6.17;ReadPosRankSum=5.685;ANN=A|synonymous_variant|LOW|"Nitrite_transporter"|PGSC0003DMG400014539|transcript|PGSC0003DMT400037693|protein_coding|4/4|c.930G>A|p.Thr310Thr|1007/1945|930/1743|310/580||,A|5_prime_UTR_variant|MODIFIER|"Nitrite_transporter"|PGSC…	PGSC0003DMG400014539	PGSC0003DMT400037694	"Nitrite_transporter"	|"Nitrite_transporter"|;|"Nitrite_transporter"|;|"Conserved_gene_of_unknown_function"|;|"Nitrite_transporter"|
ST4.03ch05	3052146	1.79455e-09	1.80421	0.29171	Allele frequency	Senescence	T	A	85146.4	AC=438;AF=0.127;AN=3456;BaseQRankSum=-0.526;DP=26577;Dels=0;FS=13.539;HaplotypeScore=0.1533;MLEAC=426;MLEAF=0.123;MQ=36.95;MQ0=0;MQRankSum=1.552;QD=7.05;ReadPosRankSum=3.693;ANN=A|synonymous_variant|LOW|"Cysteinyl-tRNA_synthetase"|PGSC0003DMG400014552|transcript|PGSC0003DMT400037718|protein_coding|9/9|c.1515T>A|p.Pro505Pro|1676/2236|1515/1695|505/564||	PGSC0003DMG400014552	PGSC0003DMT400037718	"Cysteinyl-tRNA_synthetase"	|"Cysteinyl-tRNA_synthetase"|
ST4.03ch05	3094779	9.80193e-11	2.37783	0.356741	Allele frequency	Senescence	T	C	54886.4	AC=294;AF=0.085;AN=3456;BaseQRankSum=-4.436;DP=30365;Dels=0;FS=17.402;HaplotypeScore=0.2138;MLEAC=280;MLEAF=0.081;MQ=36.96;MQ0=10;MQRankSum=-0.39;QD=6.24;ReadPosRankSum=5.135;ANN=C|missense_variant|MODERATE|"Chaperone_protein_dnaJ_15"|PGSC0003DMG401014575|transcript|PGSC0003DMT400037772|protein_coding|9/10|c.808A>G|p.Ser270Gly|949/2002|808/828|270/275||,C|splice_region_variant&intron_variant|LOW|…	PGSC0003DMG401014575	PGSC0003DMT400037774	"Chaperone_protein_dnaJ_15"	|"Chaperone_protein_dnaJ_15"|;|"Chaperone_protein_dnaJ_15"|;|"Chaperone_protein_dnaJ_15"|
ST4.03ch05	3547598	8.17114e-17	2.19713	0.253633	Allele frequency	Senescence	T	A	93069.1	AC=480;AF=0.139;AN=3452;BaseQRankSum=10.016;DP=27237;Dels=0;FS=29.935;HaplotypeScore=4.3892;MLEAC=460;MLEAF=0.133;MQ=36.91;MQ0=2;MQRankSum=-3.87;QD=7.8;ReadPosRankSum=29.003;ANN=A|missense_variant|MODERATE|"Ceramide_kinase"|PGSC0003DMG400030527|transcript|PGSC0003DMT400078414|protein_coding|2/4|c.340A>T|p.Thr114Ser|651/1545|340/750|114/249||,A|upstream_gene_variant|MODIFIER|"Gene_of_unknown_funct…	PGSC0003DMG401030570	PGSC0003DMT400078532	"Ceramide_kinase"	|"Ceramide_kinase"|;|"Gene_of_unknown_function"|;|"ER_Phosphatidate_Phosphatase"|;|"Conserved_gene_of_unknown_function"|;|"ER_Phosphatidate_Phosphatase"|;|"ER_Phosphatidate_Phosphatase"|
ST4.03ch05	3616101	1.21222e-08	0.778749	0.133094	Allele frequency	Senescence	C	G	114959	AC=1164;AF=0.348;AN=3344;BaseQRankSum=-4.925;DP=17965;Dels=0;FS=172.289;HaplotypeScore=0.1233;MLEAC=1001;MLEAF=0.299;MQ=31.58;MQ0=548;MQRankSum=-108.226;QD=9.34;ReadPosRankSum=3.97;ANN=G|missense_variant|MODERATE|"EIN3-binding_F-box_protein_1"|PGSC0003DMG400030525|transcript|PGSC0003DMT400078406|protein_coding|2/2|c.289G>C|p.Glu97Gln|289/345|289/345|97/114||	PGSC0003DMG400030525	PGSC0003DMT400078406	"EIN3-binding_F-box_protein_1"	|"EIN3-binding_F-box_protein_1"|
ST4.03ch05	4077040	5.63102e-25	3.33335	0.306493	Allele frequency	Senescence	T	C	82911.9	AC=329;AF=0.095;AN=3452;BaseQRankSum=0.95;DP=38496;Dels=0;FS=5.478;HaplotypeScore=0.1854;MLEAC=322;MLEAF=0.093;MQ=37.68;MQ0=0;MQRankSum=-17.647;QD=6.89;ReadPosRankSum=3.647;ANN=C|intergenic_region|MODIFIER|"Conserved_gene_of_unknown_function"-"Conserved_gene_of_unknown_function"|PGSC0003DMG400030503-PGSC0003DMG400030546|intergenic_region|PGSC0003DMG400030503-PGSC0003DMG400030546|||n.4077040T>C|||…	PGSC0003DMG400030546		"Conserved_gene_of_unknown_function"-"Conserved_gene_of_unknown_function"	|"Conserved_gene_of_unknown_function"-"Conserved_gene_of_unknown_function"|
ST4.03ch05	4113719	2.63173e-14	2.27262	0.288064	Allele frequency	Senescence	G	A	112938	AC=428;AF=0.124;AN=3456;BaseQRankSum=-15.931;DP=39154;Dels=0;FS=84.51;HaplotypeScore=0.2232;MLEAC=410;MLEAF=0.119;MQ=36.99;MQ0=3;MQRankSum=-0.989;QD=7.96;ReadPosRankSum=-4.454;ANN=A|synonymous_variant|LOW|"Quinolinate_phosphirobosyltransferase"|PGSC0003DMG400030501|transcript|PGSC0003DMT400078342|protein_coding|10/10|c.918C>T|p.Leu306Leu|1130/2898|918/954|306/317||,A|downstream_gene_variant|MODIF…	PGSC0003DMG400030544	PGSC0003DMT400078469	"Quinolinate_phosphirobosyltransferase"	|"Quinolinate_phosphirobosyltransferase"|;|"WD-repeat_protein"|;|"WD-repeat_protein"|
ST4.03ch05	4540855	9.34313e-08	-1.15784	0.211476	Allele frequency	Senescence	C	T	188258	AC=760;AF=0.22;AN=3456;BaseQRankSum=19.699;DP=26881;Dels=0;FS=4.405;HaplotypeScore=0.1769;MLEAC=752;MLEAF=0.218;MQ=37;MQ0=0;MQRankSum=0.194;QD=10.07;ReadPosRankSum=2.633;ANN=T|synonymous_variant|LOW|"Zinc_finger_protein"|PGSC0003DMG400018408|transcript|PGSC0003DMT400047370|protein_coding|2/2|c.855C>T|p.Gly285Gly|1004/1885|855/1329|285/442||,T|synonymous_variant|LOW|"Zinc_finger_protein"|PGSC0003D…	PGSC0003DMG400018408	PGSC0003DMT400047371	"Zinc_finger_protein"	|"Zinc_finger_protein"|;|"Zinc_finger_protein"|
ST4.03ch05	4947822	1.14674e-12	-1.78207	0.242504	Allele frequency	Senescence	T	C	369423	AC=2771;AF=0.838;AN=3308;BaseQRankSum=1.708;DP=12175;Dels=0;FS=0;HaplotypeScore=0.0616;MLEAC=1001;MLEAF=0.303;MQ=37;MQ0=0;MQRankSum=-0.372;QD=30.39;ReadPosRankSum=3.903;ANN=C|synonymous_variant|LOW|"No_apical_meristem_(NAM)"|PGSC0003DMG400031266|transcript|PGSC0003DMT400080307|protein_coding|2/3|c.279A>G|p.Arg93Arg|292/1275|279/1164|93/387||,C|downstream_gene_variant|MODIFIER|"60S_ribosomal_prote…	PGSC0003DMG400031258	PGSC0003DMT400080291	"No_apical_meristem_(NAM)"	|"No_apical_meristem_(NAM)"|;|"60S_ribosomal_protein_L34"|
ST4.03ch05	5052487	1.38736e-07	-0.914538	0.169371	Allele frequency	Senescence	C	T	501703	AC=2403;AF=0.701;AN=3428;BaseQRankSum=15.412;DP=19367;Dels=0;FS=1.726;HaplotypeScore=0.1262;MLEAC=1001;MLEAF=0.292;MQ=36.75;MQ0=3;MQRankSum=-3.125;QD=26.08;ReadPosRankSum=5.89;ANN=T|synonymous_variant|LOW|"Methyltransferase"|PGSC0003DMG400031262|transcript|PGSC0003DMT400080300|protein_coding|4/7|c.1056C>T|p.Ala352Ala|1382/2562|1056/1839|352/612||	PGSC0003DMG400031262	PGSC0003DMT400080300	"Methyltransferase"	|"Methyltransferase"|
ST4.03ch05	5469475	5.26925e-08	-0.961618	0.17225	Allele frequency	Senescence	C	T	336254	AC=2270;AF=0.671;AN=3384;BaseQRankSum=0.457;DP=13143;Dels=0;FS=35.951;HaplotypeScore=0.3907;MLEAC=1001;MLEAF=0.296;MQ=36.64;MQ0=14;MQRankSum=-3.476;QD=25.99;ReadPosRankSum=1.005;ANN=T|upstream_gene_variant|MODIFIER|"Disease_resistance_protein"|PGSC0003DMG400023062|transcript|PGSC0003DMT400059360|protein_coding||c.-28C>T|||||28|,T|upstream_gene_variant|MODIFIER|"Disease_resistance_protein"|PGSC000…	PGSC0003DMG400023062	PGSC0003DMT400059361	"Disease_resistance_protein"	|"Disease_resistance_protein"|;|"Disease_resistance_protein"|;|"F-box_domain-containing_protein"-"Disease_resistance_protein"|
ST4.03ch05	5729349	5.62884e-10	-1.35588	0.212512	Allele frequency	Senescence	T	C	390854	AC=2820;AF=0.836;AN=3372;BaseQRankSum=2.102;DP=12698;Dels=0;FS=0;HaplotypeScore=0.0754;MLEAC=1001;MLEAF=0.297;MQ=36.98;MQ0=1;MQRankSum=-0.506;QD=30.89;ReadPosRankSum=10.004;ANN=C|missense_variant|MODERATE|"Disease_resistance_protein"|PGSC0003DMG400025611|transcript|PGSC0003DMT400065792|protein_coding|1/3|c.5867T>C|p.Met1956Thr|5867/7527|5867/7527|1956/2508||	PGSC0003DMG400025611	PGSC0003DMT400065792	"Disease_resistance_protein"	|"Disease_resistance_protein"|
ST4.03ch03	50282077	7.14309e-07	-2.59759	0.487553	Allele frequency	Dry matter content	C	A	67254.2	AC=442;AF=0.128;AN=3452;BaseQRankSum=2.732;DP=25211;Dels=0;FS=1.147;HaplotypeScore=0.6494;MLEAC=412;MLEAF=0.119;MQ=36.99;MQ0=0;MQRankSum=-1.523;QD=6.46;ReadPosRankSum=13.323;ANN=A|downstream_gene_variant|MODIFIER|"Asparaginyl-tRNA_synthetase%2C_chloroplastic/mitochondrial"|PGSC0003DMG400015215|transcript|PGSC0003DMT400039341|protein_coding||c.*3658G>T|||||3367|,A|downstream_gene_variant|MODIFIER|…	PGSC0003DMG400015281	PGSC0003DMT400039518	"Asparaginyl-tRNA_synthetase%2C_chloroplastic/mitochondrial"	|"Asparaginyl-tRNA_synthetase%2C_chloroplastic/mitochondrial"|;|"Asparaginyl-tRNA_synthetase%2C_chloroplastic/mitochondrial"|;|"Conserved_gene_of_unknown_function"|;|"Conserved_gene_of_unknown_function"|;|"Conserved_gene_of_unknown_function"|;|"Conserved_gene_of_unknown_function"|;|"Conserved_gene_of_unknown_function"|;|"Conserved_gene_of_unknown_function"|
ST4.03ch10	48192534	7.22793e-07	-4.8406	0.90898	Allele frequency	Dry matter content	G	T	14233.1	AC=139;AF=0.041;AN=3384;BaseQRankSum=2.462;DP=17816;Dels=0;FS=0;HaplotypeScore=0.1053;MLEAC=135;MLEAF=0.04;MQ=36.96;MQ0=0;MQRankSum=-1.952;QD=4.87;ReadPosRankSum=6.234;ANN=T|intron_variant|MODIFIER|"ADP-ribosylation_factor"|PGSC0003DMG400016822|transcript|PGSC0003DMT400043326|protein_coding|1/5|c.192+956G>T||||||,T|intron_variant|MODIFIER|"ADP-ribosylation_factor"|PGSC0003DMG400016822|transcript|…	PGSC0003DMG400016822	PGSC0003DMT400043327	"ADP-ribosylation_factor"	|"ADP-ribosylation_factor"|;|"ADP-ribosylation_factor"|
ST4.03ch10	48863408	6.98122e-08	-5.60685	0.96597	Allele frequency	Dry matter content	G	C	39848.6	AC=133;AF=0.038;AN=3456;BaseQRankSum=2.627;DP=48830;Dels=0;FS=14.61;HaplotypeScore=4.5117;MLEAC=84;MLEAF=0.024;MQ=36.98;MQ0=2;MQRankSum=-0.021;QD=5.22;ReadPosRankSum=2.336;ANN=C|intergenic_region|MODIFIER|"Elongation_factor_P_(EF-P)"-"Protein_kinase_atsik"|PGSC0003DMG400031234-PGSC0003DMG400031235|intergenic_region|PGSC0003DMG400031234-PGSC0003DMG400031235|||n.48863408G>C||||||	PGSC0003DMG400031235		"Elongation_factor_P_(EF-P)"-"Protein_kinase_atsik"	|"Elongation_factor_P_(EF-P)"-"Protein_kinase_atsik"|
ST4.03ch10	50926275	7.44385e-07	-3.1043	0.58362	Allele frequency	Dry matter content	G	A	27619.2	AC=180;AF=0.052;AN=3444;BaseQRankSum=6.631;DP=22183;Dels=0;FS=68.261;HaplotypeScore=1.2478;MLEAC=157;MLEAF=0.046;MQ=36.99;MQ0=2;MQRankSum=-0.094;QD=7.45;ReadPosRankSum=-2.397;ANN=A|missense_variant|MODERATE|"Xylem_serine_proteinase_1"|PGSC0003DMG400019146|transcript|PGSC0003DMT400049246|protein_coding|4/5|c.448G>A|p.Ala150Thr|448/903|448/903|150/300||,A|upstream_gene_variant|MODIFIER|"Xylem_serin…	PGSC0003DMG401019148	PGSC0003DMT400049255	"Xylem_serine_proteinase_1"	|"Xylem_serine_proteinase_1"|;|"Xylem_serine_proteinase_1"|;|"Leucine-rich_repeat-containing_protein_2%2C_lrrc2"|;|"Leucine-rich_repeat-containing_protein_2%2C_lrrc2"|
ST4.03ch10	52264080	1.57511e-06	-4.62595	0.896985	Allele frequency	Dry matter content	C	G	18661.2	AC=139;AF=0.04;AN=3456;BaseQRankSum=-1.111;DP=22334;Dels=0;FS=0;HaplotypeScore=0.0952;MLEAC=133;MLEAF=0.038;MQ=34.61;MQ0=24;MQRankSum=19.884;QD=5.22;ReadPosRankSum=3.56;ANN=G|missense_variant|MODERATE|"Conserved_gene_of_unknown_function"|PGSC0003DMG400017597|transcript|PGSC0003DMT400045346|protein_coding|5/5|c.627C>G|p.Asn209Lys|627/1272|627/1272|209/423||,G|missense_variant|MODERATE|"Conserved_g…	PGSC0003DMG400017610	PGSC0003DMT400045390	"Conserved_gene_of_unknown_function"	|"Conserved_gene_of_unknown_function"|;|"Conserved_gene_of_unknown_function"|;|"Protein_ALUMINUM_SENSITIVE_3"|;|"Conserved_gene_of_unknown_function"|;|"Protein_ALUMINUM_SENSITIVE_3"|;|"Protein_ALUMINUM_SENSITIVE_3"|
ST4.03ch10	53996981	1.09654e-07	-4.12162	0.721253	Allele frequency	Dry matter content	T	C	18077.9	AC=171;AF=0.05;AN=3444;BaseQRankSum=-4.562;DP=17569;Dels=0;FS=3.593;HaplotypeScore=0.1253;MLEAC=159;MLEAF=0.046;MQ=37;MQ0=2;MQRankSum=-0.029;QD=5.81;ReadPosRankSum=-1.828;ANN=C|synonymous_variant|LOW|"Glycosyltransferase"|PGSC0003DMG400011091|transcript|PGSC0003DMT400028807|protein_coding|11/11|c.1056T>C|p.Pro352Pro|1399/1918|1056/1299|352/432||,C|synonymous_variant|LOW|"Glycosyltransferase"|PGSC…	PGSC0003DMG400011019	PGSC0003DMT400028629	"Glycosyltransferase"	|"Glycosyltransferase"|;|"Glycosyltransferase"|;|"Glycosyltransferase"|;|"Diphenol_oxidase"|
ST4.03ch10	54340654	1.74985e-07	-2.14262	0.381234	Allele frequency	Dry matter content	C	A	56282.8	AC=332;AF=0.097;AN=3416;BaseQRankSum=-1.229;DP=19782;Dels=0;FS=0;HaplotypeScore=0.3061;MLEAC=306;MLEAF=0.09;MQ=36.87;MQ0=19;MQRankSum=-0.711;QD=10.46;ReadPosRankSum=1.241;ANN=A|missense_variant|MODERATE|"Zinc_finger_protein"|PGSC0003DMG400011066|transcript|PGSC0003DMT400028755|protein_coding|1/7|c.21C>A|p.Phe7Leu|180/1455|21/855|7/284||,A|missense_variant|MODERATE|"Zinc_finger_protein"|PGSC0003DM…	PGSC0003DMG400011067	PGSC0003DMT400028758	"Zinc_finger_protein"	|"Zinc_finger_protein"|;|"Zinc_finger_protein"|;|"Zinc_finger_protein"|;|"Conserved_gene_of_unknown_function"|;|"Laccase"|;|"Laccase"|
ST4.03ch10	54340675	1.66809e-07	-2.14884	0.381682	Allele frequency	Dry matter content	C	G	54414.6	AC=329;AF=0.096;AN=3412;BaseQRankSum=-5.4;DP=19241;Dels=0;FS=0;HaplotypeScore=0.1048;MLEAC=301;MLEAF=0.088;MQ=36.97;MQ0=3;MQRankSum=-2.726;QD=10.24;ReadPosRankSum=24.273;ANN=G|synonymous_variant|LOW|"Zinc_finger_protein"|PGSC0003DMG400011066|transcript|PGSC0003DMT400028755|protein_coding|1/7|c.42C>G|p.Val14Val|201/1455|42/855|14/284||,G|synonymous_variant|LOW|"Zinc_finger_protein"|PGSC0003DMG4000…	PGSC0003DMG400011067	PGSC0003DMT400028758	"Zinc_finger_protein"	|"Zinc_finger_protein"|;|"Zinc_finger_protein"|;|"Zinc_finger_protein"|;|"Conserved_gene_of_unknown_function"|;|"Laccase"|;|"Laccase"|
ST4.03ch10	55362292	4.49171e-08	-4.44312	0.754223	Allele frequency	Dry matter content	A	G	15215.9	AC=144;AF=0.042;AN=3452;BaseQRankSum=-1.773;DP=23540;Dels=0;FS=0;HaplotypeScore=2.1184;MLEAC=131;MLEAF=0.038;MQ=36.6;MQ0=11;MQRankSum=-46.594;QD=4.32;ReadPosRankSum=9.39;ANN=G|synonymous_variant|LOW|"Vacuolar_protein-sorting-associated_protein_37_homolog_1"|PGSC0003DMG400028179|transcript|PGSC0003DMT400072415|protein_coding|2/9|c.192T>C|p.Arg64Arg|192/963|192/963|64/320||,G|synonymous_variant|LOW…	PGSC0003DMG400028275	PGSC0003DMT400072661	"Vacuolar_protein-sorting-associated_protein_37_homolog_1"	|"Vacuolar_protein-sorting-associated_protein_37_homolog_1"|;|"Vacuolar_protein-sorting-associated_protein_37_homolog_1"|;|"Vacuolar_protein-sorting-associated_protein_37_homolog_1"|;|"Vacuolar_protein-sorting-associated_protein_37_homolog_1"|;|"Vacuolar_protein-sorting-associated_protein_37_homolog_1"|;|"Vacuolar_protein-sorting-associated_protein_37_homolog_1"|;|"Cys2-His2_type_zinc_finger_prot…
ST4.03ch10	56267585	3.1079e-08	-2.70291	0.453318	Allele frequency	Dry matter content	A	C	23655.5	AC=236;AF=0.07;AN=3384;BaseQRankSum=3.745;DP=11555;Dels=0;FS=1560.29;HaplotypeScore=4.339;MLEAC=215;MLEAF=0.064;MQ=36.75;MQ0=1;MQRankSum=0.098;QD=9.96;ReadPosRankSum=-33.831;ANN=C|missense_variant|MODERATE|"Zinc_finger%2C_RING-type"|PGSC0003DMG400028136|transcript|PGSC0003DMT400072300|protein_coding|6/9|c.472T>G|p.Ser158Ala|605/1663|472/1152|158/383||,C|missense_variant|MODERATE|"Zinc_finger%2C_R…	PGSC0003DMG400028227	PGSC0003DMT400072549	"Zinc_finger%2C_RING-type"	|"Zinc_finger%2C_RING-type"|;|"Zinc_finger%2C_RING-type"|;|"Zinc_finger%2C_RING-type"|;|"Gene_of_unknown_function"|;|"Zinc_finger%2C_RING-type"|;|"Gene_of_unknown_function"|
ST4.03ch10	56283733	2.18245e-09	-1.8618	0.288288	Allele frequency	Dry matter content	G	A	71485.8	AC=511;AF=0.159;AN=3220;BaseQRankSum=-0.172;DP=7718;Dels=0;FS=6.3;HaplotypeScore=0.1767;MLEAC=284;MLEAF=0.088;MQ=36.96;MQ0=12;MQRankSum=0.31;QD=21.5;ReadPosRankSum=66.337;ANN=A|synonymous_variant|LOW|"Conserved_gene_of_unknown_function"|PGSC0003DMG400028135|transcript|PGSC0003DMT400072298|protein_coding|1/2|c.114C>T|p.Ser38Ser|286/922|114/516|38/171||,A|synonymous_variant|LOW|"Conserved_gene_of_u…	PGSC0003DMG400028226	PGSC0003DMT400072546	"Conserved_gene_of_unknown_function"	|"Conserved_gene_of_unknown_function"|;|"Conserved_gene_of_unknown_function"|;|"PGPS/D7"|
ST4.03ch10	57778018	3.05772e-07	-4.64861	0.844312	Allele frequency	Dry matter content	A	G	38544.8	AC=139;AF=0.04;AN=3456;BaseQRankSum=-6.188;DP=40910;Dels=0;FS=8.452;HaplotypeScore=0.242;MLEAC=127;MLEAF=0.037;MQ=36.94;MQ0=2;MQRankSum=0.959;QD=6.35;ReadPosRankSum=4.59;ANN=G|missense_variant|MODERATE|"HAT-like_transposase"|PGSC0003DMG400023690|transcript|PGSC0003DMT400060906|protein_coding|2/2|c.1283A>G|p.His428Arg|1530/2804|1283/2301|428/766||,G|upstream_gene_variant|MODIFIER|"Thioredoxin_redu…	PGSC0003DMG400023691	PGSC0003DMT400060908	"HAT-like_transposase"	|"HAT-like_transposase"|;|"Thioredoxin_reductase"|;|"Thioredoxin_reductase"|
ST4.03ch10	58069239	1.49956e-06	-3.60959	0.698455	Allele frequency	Dry matter content	T	C	16222.3	AC=145;AF=0.043;AN=3368;BaseQRankSum=-0.859;DP=11363;Dels=0;FS=52.579;HaplotypeScore=0.0597;MLEAC=144;MLEAF=0.043;MQ=36.96;MQ0=12;MQRankSum=-0.698;QD=6.87;ReadPosRankSum=-0.945;ANN=C|synonymous_variant|LOW|"Condensin_complex_subunit_1"|PGSC0003DMG400029835|transcript|PGSC0003DMT400076712|protein_coding|4/16|c.1494T>C|p.Asp498Asp|1704/4450|1494/4032|498/1343||,C|upstream_gene_variant|MODIFIER|"Coi…	PGSC0003DMG400029850	PGSC0003DMT400076753	"Condensin_complex_subunit_1"	|"Condensin_complex_subunit_1"|;|"Coiled-coil_domain-containing_protein"|
